# Supplementary material for: miRNA Expression in Control and FSHD Fetal Human Muscle Biopsies
Source: PLoS One. 2015 Feb 18;10(2):e0116853. doi: 10.1371/journal.pone.0116853 (PMC4333765; doi:10.1371/journal.pone.0116853)
Supplement: S1 Table — (XLSX) [file pone.0116853.s003.xlsx]

## Sheet: DadosNormalizados.csv
Table S1: Normalized microRNAs expression data
The microRNAs expression was normalized by the geometric mean of the expression value of all expressed microRNAs in a given sample.
Var	miRNA	Group	WOD	CpNormData
Control:14w	hsa-let-7a	Control	14w	0.891238
Control:15w	hsa-let-7a	Control	15w	0.98224
Control:22w	hsa-let-7a	Control	22w	1.13448
FSHD:14.1w	hsa-let-7a	FSHD	14.1w	0.906555
FSHD:14.2w	hsa-let-7a	FSHD	14.2w	1.07441
FSHD:15w	hsa-let-7a	FSHD	15w	0.756431
FSHD:22w	hsa-let-7a	FSHD	22w	1.36666
Control:14w	hsa-let-7a*	Control	14w	NA
Control:15w	hsa-let-7a*	Control	15w	NA
Control:22w	hsa-let-7a*	Control	22w	NA
FSHD:14.1w	hsa-let-7a*	FSHD	14.1w	NA
FSHD:14.2w	hsa-let-7a*	FSHD	14.2w	NA
FSHD:15w	hsa-let-7a*	FSHD	15w	NA
FSHD:22w	hsa-let-7a*	FSHD	22w	NA
Control:14w	hsa-let-7b	Control	14w	0.551278
Control:15w	hsa-let-7b	Control	15w	0.86927
Control:22w	hsa-let-7b	Control	22w	1.38948
FSHD:14.1w	hsa-let-7b	FSHD	14.1w	1.17951
FSHD:14.2w	hsa-let-7b	FSHD	14.2w	0.692606
FSHD:15w	hsa-let-7b	FSHD	15w	0.993015
FSHD:22w	hsa-let-7b	FSHD	22w	1.85131
Control:14w	hsa-let-7b*	Control	14w	NA
Control:15w	hsa-let-7b*	Control	15w	NA
Control:22w	hsa-let-7b*	Control	22w	NA
FSHD:14.1w	hsa-let-7b*	FSHD	14.1w	NA
FSHD:14.2w	hsa-let-7b*	FSHD	14.2w	NA
FSHD:15w	hsa-let-7b*	FSHD	15w	NA
FSHD:22w	hsa-let-7b*	FSHD	22w	NA
Control:14w	hsa-let-7c	Control	14w	0.474493
Control:15w	hsa-let-7c	Control	15w	1.03585
Control:22w	hsa-let-7c	Control	22w	1.29968
FSHD:14.1w	hsa-let-7c	FSHD	14.1w	1.1106
FSHD:14.2w	hsa-let-7c	FSHD	14.2w	0.728928
FSHD:15w	hsa-let-7c	FSHD	15w	1.33398
FSHD:22w	hsa-let-7c	FSHD	22w	1.44958
Control:14w	hsa-let-7c*	Control	14w	NA
Control:15w	hsa-let-7c*	Control	15w	0.983169
Control:22w	hsa-let-7c*	Control	22w	NA
FSHD:14.1w	hsa-let-7c*	FSHD	14.1w	NA
FSHD:14.2w	hsa-let-7c*	FSHD	14.2w	NA
FSHD:15w	hsa-let-7c*	FSHD	15w	NA
FSHD:22w	hsa-let-7c*	FSHD	22w	NA
Control:14w	hsa-let-7d	Control	14w	0.753474
Control:15w	hsa-let-7d	Control	15w	1.05567
Control:22w	hsa-let-7d	Control	22w	1.10519
FSHD:14.1w	hsa-let-7d	FSHD	14.1w	0.930996
FSHD:14.2w	hsa-let-7d	FSHD	14.2w	0.721426
FSHD:15w	hsa-let-7d	FSHD	15w	1.46228
FSHD:22w	hsa-let-7d	FSHD	22w	1.15824
Control:14w	hsa-let-7e	Control	14w	0.798609
Control:15w	hsa-let-7e	Control	15w	1.02849
Control:22w	hsa-let-7e	Control	22w	1.03751
FSHD:14.1w	hsa-let-7e	FSHD	14.1w	0.952816
FSHD:14.2w	hsa-let-7e	FSHD	14.2w	0.895929
FSHD:15w	hsa-let-7e	FSHD	15w	1.11043
FSHD:22w	hsa-let-7e	FSHD	22w	1.23794
Control:14w	hsa-let-7e*	Control	14w	NA
Control:15w	hsa-let-7e*	Control	15w	NA
Control:22w	hsa-let-7e*	Control	22w	NA
FSHD:14.1w	hsa-let-7e*	FSHD	14.1w	NA
FSHD:14.2w	hsa-let-7e*	FSHD	14.2w	NA
FSHD:15w	hsa-let-7e*	FSHD	15w	NA
FSHD:22w	hsa-let-7e*	FSHD	22w	1.036
Control:14w	hsa-let-7f	Control	14w	0.829466
Control:15w	hsa-let-7f	Control	15w	1.21495
Control:22w	hsa-let-7f	Control	22w	0.957266
FSHD:14.1w	hsa-let-7f	FSHD	14.1w	1.20805
FSHD:14.2w	hsa-let-7f	FSHD	14.2w	0.756673
FSHD:15w	hsa-let-7f	FSHD	15w	1.14861
FSHD:22w	hsa-let-7f	FSHD	22w	0.987295
Control:14w	hsa-let-7f-1*	Control	14w	NA
Control:15w	hsa-let-7f-1*	Control	15w	NA
Control:22w	hsa-let-7f-1*	Control	22w	NA
FSHD:14.1w	hsa-let-7f-1*	FSHD	14.1w	NA
FSHD:14.2w	hsa-let-7f-1*	FSHD	14.2w	NA
FSHD:15w	hsa-let-7f-1*	FSHD	15w	NA
FSHD:22w	hsa-let-7f-1*	FSHD	22w	NA
Control:14w	hsa-let-7f-2*	Control	14w	NA
Control:15w	hsa-let-7f-2*	Control	15w	NA
Control:22w	hsa-let-7f-2*	Control	22w	NA
FSHD:14.1w	hsa-let-7f-2*	FSHD	14.1w	NA
FSHD:14.2w	hsa-let-7f-2*	FSHD	14.2w	NA
FSHD:15w	hsa-let-7f-2*	FSHD	15w	0.739811
FSHD:22w	hsa-let-7f-2*	FSHD	22w	NA
Control:14w	hsa-let-7g	Control	14w	0.584101
Control:15w	hsa-let-7g	Control	15w	1.11561
Control:22w	hsa-let-7g	Control	22w	1.15227
FSHD:14.1w	hsa-let-7g	FSHD	14.1w	1.01931
FSHD:14.2w	hsa-let-7g	FSHD	14.2w	0.789192
FSHD:15w	hsa-let-7g	FSHD	15w	1.30101
FSHD:22w	hsa-let-7g	FSHD	22w	1.27255
Control:14w	hsa-let-7g*	Control	14w	NA
Control:15w	hsa-let-7g*	Control	15w	1.14643
Control:22w	hsa-let-7g*	Control	22w	NA
FSHD:14.1w	hsa-let-7g*	FSHD	14.1w	NA
FSHD:14.2w	hsa-let-7g*	FSHD	14.2w	NA
FSHD:15w	hsa-let-7g*	FSHD	15w	NA
FSHD:22w	hsa-let-7g*	FSHD	22w	0.888466
Control:14w	hsa-let-7i*	Control	14w	NA
Control:15w	hsa-let-7i*	Control	15w	NA
Control:22w	hsa-let-7i*	Control	22w	NA
FSHD:14.1w	hsa-let-7i*	FSHD	14.1w	1.00543
FSHD:14.2w	hsa-let-7i*	FSHD	14.2w	NA
FSHD:15w	hsa-let-7i*	FSHD	15w	NA
FSHD:22w	hsa-let-7i*	FSHD	22w	NA
Control:14w	hsa-miR-1	Control	14w	0.610898
Control:15w	hsa-miR-1	Control	15w	0.97795
Control:22w	hsa-miR-1	Control	22w	1.22532
FSHD:14.1w	hsa-miR-1	FSHD	14.1w	0.778369
FSHD:14.2w	hsa-miR-1	FSHD	14.2w	1.02654
FSHD:15w	hsa-miR-1	FSHD	15w	0.907846
FSHD:22w	hsa-miR-1	FSHD	22w	1.88317
Control:14w	hsa-miR-100	Control	14w	0.694676
Control:15w	hsa-miR-100	Control	15w	0.999349
Control:22w	hsa-miR-100	Control	22w	1.06658
FSHD:14.1w	hsa-miR-100	FSHD	14.1w	1.10888
FSHD:14.2w	hsa-miR-100	FSHD	14.2w	0.98983
FSHD:15w	hsa-miR-100	FSHD	15w	1.17323
FSHD:22w	hsa-miR-100	FSHD	22w	1.04876
Control:14w	hsa-miR-100*	Control	14w	NA
Control:15w	hsa-miR-100*	Control	15w	NA
Control:22w	hsa-miR-100*	Control	22w	NA
FSHD:14.1w	hsa-miR-100*	FSHD	14.1w	NA
FSHD:14.2w	hsa-miR-100*	FSHD	14.2w	NA
FSHD:15w	hsa-miR-100*	FSHD	15w	NA
FSHD:22w	hsa-miR-100*	FSHD	22w	NA
Control:14w	hsa-miR-101	Control	14w	NA
Control:15w	hsa-miR-101	Control	15w	0.960263
Control:22w	hsa-miR-101	Control	22w	0.954862
FSHD:14.1w	hsa-miR-101	FSHD	14.1w	0.636195
FSHD:14.2w	hsa-miR-101	FSHD	14.2w	0.960905
FSHD:15w	hsa-miR-101	FSHD	15w	1.04681
FSHD:22w	hsa-miR-101	FSHD	22w	1.20609
Control:14w	hsa-miR-101*	Control	14w	NA
Control:15w	hsa-miR-101*	Control	15w	NA
Control:22w	hsa-miR-101*	Control	22w	NA
FSHD:14.1w	hsa-miR-101*	FSHD	14.1w	NA
FSHD:14.2w	hsa-miR-101*	FSHD	14.2w	3.23041
FSHD:15w	hsa-miR-101*	FSHD	15w	0.252059
FSHD:22w	hsa-miR-101*	FSHD	22w	NA
Control:14w	hsa-miR-103	Control	14w	0.818316
Control:15w	hsa-miR-103	Control	15w	1.04694
Control:22w	hsa-miR-103	Control	22w	1.11187
FSHD:14.1w	hsa-miR-103	FSHD	14.1w	1.06612
FSHD:14.2w	hsa-miR-103	FSHD	14.2w	0.886526
FSHD:15w	hsa-miR-103	FSHD	15w	1.16255
FSHD:22w	hsa-miR-103	FSHD	22w	0.955423
Control:14w	hsa-miR-105	Control	14w	NA
Control:15w	hsa-miR-105	Control	15w	NA
Control:22w	hsa-miR-105	Control	22w	NA
FSHD:14.1w	hsa-miR-105	FSHD	14.1w	NA
FSHD:14.2w	hsa-miR-105	FSHD	14.2w	NA
FSHD:15w	hsa-miR-105	FSHD	15w	NA
FSHD:22w	hsa-miR-105	FSHD	22w	1.036
Control:14w	hsa-miR-105*	Control	14w	NA
Control:15w	hsa-miR-105*	Control	15w	NA
Control:22w	hsa-miR-105*	Control	22w	NA
FSHD:14.1w	hsa-miR-105*	FSHD	14.1w	NA
FSHD:14.2w	hsa-miR-105*	FSHD	14.2w	1.10062
FSHD:15w	hsa-miR-105*	FSHD	15w	NA
FSHD:22w	hsa-miR-105*	FSHD	22w	NA
Control:14w	hsa-miR-106a	Control	14w	1.40798
Control:15w	hsa-miR-106a	Control	15w	1.07743
Control:22w	hsa-miR-106a	Control	22w	0.804364
FSHD:14.1w	hsa-miR-106a	FSHD	14.1w	1.09632
FSHD:14.2w	hsa-miR-106a	FSHD	14.2w	0.862412
FSHD:15w	hsa-miR-106a	FSHD	15w	1.41331
FSHD:22w	hsa-miR-106a	FSHD	22w	0.613297
Control:14w	hsa-miR-106a*	Control	14w	NA
Control:15w	hsa-miR-106a*	Control	15w	NA
Control:22w	hsa-miR-106a*	Control	22w	NA
FSHD:14.1w	hsa-miR-106a*	FSHD	14.1w	NA
FSHD:14.2w	hsa-miR-106a*	FSHD	14.2w	NA
FSHD:15w	hsa-miR-106a*	FSHD	15w	NA
FSHD:22w	hsa-miR-106a*	FSHD	22w	NA
Control:14w	hsa-miR-106b	Control	14w	0.928808
Control:15w	hsa-miR-106b	Control	15w	1.22905
Control:22w	hsa-miR-106b	Control	22w	0.88356
FSHD:14.1w	hsa-miR-106b	FSHD	14.1w	0.952878
FSHD:14.2w	hsa-miR-106b	FSHD	14.2w	0.926372
FSHD:15w	hsa-miR-106b	FSHD	15w	1.43609
FSHD:22w	hsa-miR-106b	FSHD	22w	0.782103
Control:14w	hsa-miR-106b*	Control	14w	1.26232
Control:15w	hsa-miR-106b*	Control	15w	1.13583
Control:22w	hsa-miR-106b*	Control	22w	0.860629
FSHD:14.1w	hsa-miR-106b*	FSHD	14.1w	1.21754
FSHD:14.2w	hsa-miR-106b*	FSHD	14.2w	1.01214
FSHD:15w	hsa-miR-106b*	FSHD	15w	1.08938
FSHD:22w	hsa-miR-106b*	FSHD	22w	0.603668
Control:14w	hsa-miR-107	Control	14w	NA
Control:15w	hsa-miR-107	Control	15w	1.40352
Control:22w	hsa-miR-107	Control	22w	NA
FSHD:14.1w	hsa-miR-107	FSHD	14.1w	NA
FSHD:14.2w	hsa-miR-107	FSHD	14.2w	0.901865
FSHD:15w	hsa-miR-107	FSHD	15w	NA
FSHD:22w	hsa-miR-107	FSHD	22w	0.88566
Control:14w	hsa-miR-10a	Control	14w	0.536074
Control:15w	hsa-miR-10a	Control	15w	1.25975
Control:22w	hsa-miR-10a	Control	22w	1.34838
FSHD:14.1w	hsa-miR-10a	FSHD	14.1w	1.05949
FSHD:14.2w	hsa-miR-10a	FSHD	14.2w	0.711378
FSHD:15w	hsa-miR-10a	FSHD	15w	1.15263
FSHD:22w	hsa-miR-10a	FSHD	22w	1.26412
Control:14w	hsa-miR-10a*	Control	14w	NA
Control:15w	hsa-miR-10a*	Control	15w	0.983169
Control:22w	hsa-miR-10a*	Control	22w	NA
FSHD:14.1w	hsa-miR-10a*	FSHD	14.1w	NA
FSHD:14.2w	hsa-miR-10a*	FSHD	14.2w	NA
FSHD:15w	hsa-miR-10a*	FSHD	15w	NA
FSHD:22w	hsa-miR-10a*	FSHD	22w	NA
Control:14w	hsa-miR-10b	Control	14w	0.984672
Control:15w	hsa-miR-10b	Control	15w	0.958774
Control:22w	hsa-miR-10b	Control	22w	0.918015
FSHD:14.1w	hsa-miR-10b	FSHD	14.1w	0.856621
FSHD:14.2w	hsa-miR-10b	FSHD	14.2w	1.14649
FSHD:15w	hsa-miR-10b	FSHD	15w	1.10937
FSHD:22w	hsa-miR-10b	FSHD	22w	1.05903
Control:14w	hsa-miR-10b*	Control	14w	1.24179
Control:15w	hsa-miR-10b*	Control	15w	0.952757
Control:22w	hsa-miR-10b*	Control	22w	1.045
FSHD:14.1w	hsa-miR-10b*	FSHD	14.1w	0.692014
FSHD:14.2w	hsa-miR-10b*	FSHD	14.2w	1.13101
FSHD:15w	hsa-miR-10b*	FSHD	15w	0.834218
FSHD:22w	hsa-miR-10b*	FSHD	22w	1.23877
Control:14w	hsa-miR-1178	Control	14w	NA
Control:15w	hsa-miR-1178	Control	15w	NA
Control:22w	hsa-miR-1178	Control	22w	NA
FSHD:14.1w	hsa-miR-1178	FSHD	14.1w	NA
FSHD:14.2w	hsa-miR-1178	FSHD	14.2w	NA
FSHD:15w	hsa-miR-1178	FSHD	15w	NA
FSHD:22w	hsa-miR-1178	FSHD	22w	NA
Control:14w	hsa-miR-1179	Control	14w	NA
Control:15w	hsa-miR-1179	Control	15w	NA
Control:22w	hsa-miR-1179	Control	22w	NA
FSHD:14.1w	hsa-miR-1179	FSHD	14.1w	NA
FSHD:14.2w	hsa-miR-1179	FSHD	14.2w	NA
FSHD:15w	hsa-miR-1179	FSHD	15w	NA
FSHD:22w	hsa-miR-1179	FSHD	22w	NA
Control:14w	hsa-miR-1180	Control	14w	NA
Control:15w	hsa-miR-1180	Control	15w	0.994721
Control:22w	hsa-miR-1180	Control	22w	NA
FSHD:14.1w	hsa-miR-1180	FSHD	14.1w	0.86884
FSHD:14.2w	hsa-miR-1180	FSHD	14.2w	NA
FSHD:15w	hsa-miR-1180	FSHD	15w	0.846175
FSHD:22w	hsa-miR-1180	FSHD	22w	NA
Control:14w	hsa-miR-1182	Control	14w	NA
Control:15w	hsa-miR-1182	Control	15w	NA
Control:22w	hsa-miR-1182	Control	22w	NA
FSHD:14.1w	hsa-miR-1182	FSHD	14.1w	NA
FSHD:14.2w	hsa-miR-1182	FSHD	14.2w	NA
FSHD:15w	hsa-miR-1182	FSHD	15w	NA
FSHD:22w	hsa-miR-1182	FSHD	22w	NA
Control:14w	hsa-miR-1183	Control	14w	0.932755
Control:15w	hsa-miR-1183	Control	15w	0.583229
Control:22w	hsa-miR-1183	Control	22w	NA
FSHD:14.1w	hsa-miR-1183	FSHD	14.1w	NA
FSHD:14.2w	hsa-miR-1183	FSHD	14.2w	2.81067
FSHD:15w	hsa-miR-1183	FSHD	15w	NA
FSHD:22w	hsa-miR-1183	FSHD	22w	NA
Control:14w	hsa-miR-1184	Control	14w	NA
Control:15w	hsa-miR-1184	Control	15w	NA
Control:22w	hsa-miR-1184	Control	22w	NA
FSHD:14.1w	hsa-miR-1184	FSHD	14.1w	NA
FSHD:14.2w	hsa-miR-1184	FSHD	14.2w	NA
FSHD:15w	hsa-miR-1184	FSHD	15w	NA
FSHD:22w	hsa-miR-1184	FSHD	22w	NA
Control:14w	hsa-miR-1197	Control	14w	NA
Control:15w	hsa-miR-1197	Control	15w	0.910595
Control:22w	hsa-miR-1197	Control	22w	NA
FSHD:14.1w	hsa-miR-1197	FSHD	14.1w	NA
FSHD:14.2w	hsa-miR-1197	FSHD	14.2w	NA
FSHD:15w	hsa-miR-1197	FSHD	15w	NA
FSHD:22w	hsa-miR-1197	FSHD	22w	1.11857
Control:14w	hsa-miR-1200	Control	14w	1.41303
Control:15w	hsa-miR-1200	Control	15w	NA
Control:22w	hsa-miR-1200	Control	22w	NA
FSHD:14.1w	hsa-miR-1200	FSHD	14.1w	NA
FSHD:14.2w	hsa-miR-1200	FSHD	14.2w	NA
FSHD:15w	hsa-miR-1200	FSHD	15w	NA
FSHD:22w	hsa-miR-1200	FSHD	22w	NA
Control:14w	hsa-miR-1201	Control	14w	NA
Control:15w	hsa-miR-1201	Control	15w	NA
Control:22w	hsa-miR-1201	Control	22w	NA
FSHD:14.1w	hsa-miR-1201	FSHD	14.1w	NA
FSHD:14.2w	hsa-miR-1201	FSHD	14.2w	0.793472
FSHD:15w	hsa-miR-1201	FSHD	15w	NA
FSHD:22w	hsa-miR-1201	FSHD	22w	1.43703
Control:14w	hsa-miR-1203	Control	14w	NA
Control:15w	hsa-miR-1203	Control	15w	NA
Control:22w	hsa-miR-1203	Control	22w	NA
FSHD:14.1w	hsa-miR-1203	FSHD	14.1w	NA
FSHD:14.2w	hsa-miR-1203	FSHD	14.2w	NA
FSHD:15w	hsa-miR-1203	FSHD	15w	NA
FSHD:22w	hsa-miR-1203	FSHD	22w	NA
Control:14w	hsa-miR-1204	Control	14w	NA
Control:15w	hsa-miR-1204	Control	15w	NA
Control:22w	hsa-miR-1204	Control	22w	NA
FSHD:14.1w	hsa-miR-1204	FSHD	14.1w	NA
FSHD:14.2w	hsa-miR-1204	FSHD	14.2w	1.10062
FSHD:15w	hsa-miR-1204	FSHD	15w	NA
FSHD:22w	hsa-miR-1204	FSHD	22w	NA
Control:14w	hsa-miR-1205	Control	14w	1.41303
Control:15w	hsa-miR-1205	Control	15w	NA
Control:22w	hsa-miR-1205	Control	22w	NA
FSHD:14.1w	hsa-miR-1205	FSHD	14.1w	NA
FSHD:14.2w	hsa-miR-1205	FSHD	14.2w	NA
FSHD:15w	hsa-miR-1205	FSHD	15w	NA
FSHD:22w	hsa-miR-1205	FSHD	22w	NA
Control:14w	hsa-miR-1206	Control	14w	NA
Control:15w	hsa-miR-1206	Control	15w	NA
Control:22w	hsa-miR-1206	Control	22w	NA
FSHD:14.1w	hsa-miR-1206	FSHD	14.1w	NA
FSHD:14.2w	hsa-miR-1206	FSHD	14.2w	1.10062
FSHD:15w	hsa-miR-1206	FSHD	15w	NA
FSHD:22w	hsa-miR-1206	FSHD	22w	NA
Control:14w	hsa-miR-1208	Control	14w	0.483749
Control:15w	hsa-miR-1208	Control	15w	1.59557
Control:22w	hsa-miR-1208	Control	22w	0.943211
FSHD:14.1w	hsa-miR-1208	FSHD	14.1w	1.52749
FSHD:14.2w	hsa-miR-1208	FSHD	14.2w	NA
FSHD:15w	hsa-miR-1208	FSHD	15w	NA
FSHD:22w	hsa-miR-1208	FSHD	22w	1.10438
Control:14w	hsa-miR-122	Control	14w	NA
Control:15w	hsa-miR-122	Control	15w	1.01187
Control:22w	hsa-miR-122	Control	22w	NA
FSHD:14.1w	hsa-miR-122	FSHD	14.1w	NA
FSHD:14.2w	hsa-miR-122	FSHD	14.2w	0.438278
FSHD:15w	hsa-miR-122	FSHD	15w	1.80515
FSHD:22w	hsa-miR-122	FSHD	22w	NA
Control:14w	hsa-miR-122*	Control	14w	NA
Control:15w	hsa-miR-122*	Control	15w	NA
Control:22w	hsa-miR-122*	Control	22w	NA
FSHD:14.1w	hsa-miR-122*	FSHD	14.1w	NA
FSHD:14.2w	hsa-miR-122*	FSHD	14.2w	NA
FSHD:15w	hsa-miR-122*	FSHD	15w	NA
FSHD:22w	hsa-miR-122*	FSHD	22w	NA
Control:14w	hsa-miR-1224-3P	Control	14w	NA
Control:15w	hsa-miR-1224-3P	Control	15w	NA
Control:22w	hsa-miR-1224-3P	Control	22w	NA
FSHD:14.1w	hsa-miR-1224-3P	FSHD	14.1w	NA
FSHD:14.2w	hsa-miR-1224-3P	FSHD	14.2w	NA
FSHD:15w	hsa-miR-1224-3P	FSHD	15w	NA
FSHD:22w	hsa-miR-1224-3P	FSHD	22w	NA
Control:14w	hsa-miR-1225-3P	Control	14w	3.6336
Control:15w	hsa-miR-1225-3P	Control	15w	0.49028
Control:22w	hsa-miR-1225-3P	Control	22w	0.488319
FSHD:14.1w	hsa-miR-1225-3P	FSHD	14.1w	0.569703
FSHD:14.2w	hsa-miR-1225-3P	FSHD	14.2w	4.80303
FSHD:15w	hsa-miR-1225-3P	FSHD	15w	NA
FSHD:22w	hsa-miR-1225-3P	FSHD	22w	0.567847
Control:14w	hsa-miR-1226*	Control	14w	NA
Control:15w	hsa-miR-1226*	Control	15w	0.983169
Control:22w	hsa-miR-1226*	Control	22w	NA
FSHD:14.1w	hsa-miR-1226*	FSHD	14.1w	NA
FSHD:14.2w	hsa-miR-1226*	FSHD	14.2w	NA
FSHD:15w	hsa-miR-1226*	FSHD	15w	NA
FSHD:22w	hsa-miR-1226*	FSHD	22w	NA
Control:14w	hsa-miR-1227	Control	14w	NA
Control:15w	hsa-miR-1227	Control	15w	NA
Control:22w	hsa-miR-1227	Control	22w	0.704072
FSHD:14.1w	hsa-miR-1227	FSHD	14.1w	NA
FSHD:14.2w	hsa-miR-1227	FSHD	14.2w	1.3267
FSHD:15w	hsa-miR-1227	FSHD	15w	NA
FSHD:22w	hsa-miR-1227	FSHD	22w	NA
Control:14w	hsa-miR-1228*	Control	14w	NA
Control:15w	hsa-miR-1228*	Control	15w	NA
Control:22w	hsa-miR-1228*	Control	22w	NA
FSHD:14.1w	hsa-miR-1228*	FSHD	14.1w	0.905061
FSHD:14.2w	hsa-miR-1228*	FSHD	14.2w	NA
FSHD:15w	hsa-miR-1228*	FSHD	15w	0.821855
FSHD:22w	hsa-miR-1228*	FSHD	22w	NA
Control:14w	hsa-miR-1233	Control	14w	0.592847
Control:15w	hsa-miR-1233	Control	15w	1.41254
Control:22w	hsa-miR-1233	Control	22w	0.872749
FSHD:14.1w	hsa-miR-1233	FSHD	14.1w	1.46002
FSHD:14.2w	hsa-miR-1233	FSHD	14.2w	0.594467
FSHD:15w	hsa-miR-1233	FSHD	15w	1.1014
FSHD:22w	hsa-miR-1233	FSHD	22w	1.43132
Control:14w	hsa-miR-1236	Control	14w	NA
Control:15w	hsa-miR-1236	Control	15w	NA
Control:22w	hsa-miR-1236	Control	22w	NA
FSHD:14.1w	hsa-miR-1236	FSHD	14.1w	NA
FSHD:14.2w	hsa-miR-1236	FSHD	14.2w	NA
FSHD:15w	hsa-miR-1236	FSHD	15w	NA
FSHD:22w	hsa-miR-1236	FSHD	22w	NA
Control:14w	hsa-miR-1238	Control	14w	NA
Control:15w	hsa-miR-1238	Control	15w	NA
Control:22w	hsa-miR-1238	Control	22w	1.15767
FSHD:14.1w	hsa-miR-1238	FSHD	14.1w	1.17482
FSHD:14.2w	hsa-miR-1238	FSHD	14.2w	0.690531
FSHD:15w	hsa-miR-1238	FSHD	15w	NA
FSHD:22w	hsa-miR-1238	FSHD	22w	NA
Control:14w	hsa-miR-124*	Control	14w	NA
Control:15w	hsa-miR-124*	Control	15w	NA
Control:22w	hsa-miR-124*	Control	22w	NA
FSHD:14.1w	hsa-miR-124*	FSHD	14.1w	NA
FSHD:14.2w	hsa-miR-124*	FSHD	14.2w	NA
FSHD:15w	hsa-miR-124*	FSHD	15w	NA
FSHD:22w	hsa-miR-124*	FSHD	22w	NA
Control:14w	hsa-miR-1243	Control	14w	NA
Control:15w	hsa-miR-1243	Control	15w	0.983169
Control:22w	hsa-miR-1243	Control	22w	NA
FSHD:14.1w	hsa-miR-1243	FSHD	14.1w	NA
FSHD:14.2w	hsa-miR-1243	FSHD	14.2w	NA
FSHD:15w	hsa-miR-1243	FSHD	15w	NA
FSHD:22w	hsa-miR-1243	FSHD	22w	NA
Control:14w	hsa-miR-1244	Control	14w	NA
Control:15w	hsa-miR-1244	Control	15w	NA
Control:22w	hsa-miR-1244	Control	22w	NA
FSHD:14.1w	hsa-miR-1244	FSHD	14.1w	NA
FSHD:14.2w	hsa-miR-1244	FSHD	14.2w	NA
FSHD:15w	hsa-miR-1244	FSHD	15w	NA
FSHD:22w	hsa-miR-1244	FSHD	22w	NA
Control:14w	hsa-miR-1245	Control	14w	NA
Control:15w	hsa-miR-1245	Control	15w	NA
Control:22w	hsa-miR-1245	Control	22w	NA
FSHD:14.1w	hsa-miR-1245	FSHD	14.1w	NA
FSHD:14.2w	hsa-miR-1245	FSHD	14.2w	NA
FSHD:15w	hsa-miR-1245	FSHD	15w	NA
FSHD:22w	hsa-miR-1245	FSHD	22w	NA
Control:14w	hsa-miR-1247	Control	14w	1.38294
Control:15w	hsa-miR-1247	Control	15w	1.1145
Control:22w	hsa-miR-1247	Control	22w	0.6626
FSHD:14.1w	hsa-miR-1247	FSHD	14.1w	1.41802
FSHD:14.2w	hsa-miR-1247	FSHD	14.2w	1.01801
FSHD:15w	hsa-miR-1247	FSHD	15w	0.887378
FSHD:22w	hsa-miR-1247	FSHD	22w	0.764406
Control:14w	hsa-miR-1248	Control	14w	NA
Control:15w	hsa-miR-1248	Control	15w	NA
Control:22w	hsa-miR-1248	Control	22w	NA
FSHD:14.1w	hsa-miR-1248	FSHD	14.1w	NA
FSHD:14.2w	hsa-miR-1248	FSHD	14.2w	NA
FSHD:15w	hsa-miR-1248	FSHD	15w	NA
FSHD:22w	hsa-miR-1248	FSHD	22w	NA
Control:14w	hsa-miR-1249	Control	14w	NA
Control:15w	hsa-miR-1249	Control	15w	NA
Control:22w	hsa-miR-1249	Control	22w	NA
FSHD:14.1w	hsa-miR-1249	FSHD	14.1w	NA
FSHD:14.2w	hsa-miR-1249	FSHD	14.2w	NA
FSHD:15w	hsa-miR-1249	FSHD	15w	NA
FSHD:22w	hsa-miR-1249	FSHD	22w	NA
Control:14w	hsa-miR-1250	Control	14w	NA
Control:15w	hsa-miR-1250	Control	15w	NA
Control:22w	hsa-miR-1250	Control	22w	NA
FSHD:14.1w	hsa-miR-1250	FSHD	14.1w	NA
FSHD:14.2w	hsa-miR-1250	FSHD	14.2w	NA
FSHD:15w	hsa-miR-1250	FSHD	15w	NA
FSHD:22w	hsa-miR-1250	FSHD	22w	NA
Control:14w	hsa-miR-1251	Control	14w	NA
Control:15w	hsa-miR-1251	Control	15w	NA
Control:22w	hsa-miR-1251	Control	22w	NA
FSHD:14.1w	hsa-miR-1251	FSHD	14.1w	NA
FSHD:14.2w	hsa-miR-1251	FSHD	14.2w	1.10062
FSHD:15w	hsa-miR-1251	FSHD	15w	NA
FSHD:22w	hsa-miR-1251	FSHD	22w	NA
Control:14w	hsa-miR-1252	Control	14w	NA
Control:15w	hsa-miR-1252	Control	15w	NA
Control:22w	hsa-miR-1252	Control	22w	NA
FSHD:14.1w	hsa-miR-1252	FSHD	14.1w	NA
FSHD:14.2w	hsa-miR-1252	FSHD	14.2w	NA
FSHD:15w	hsa-miR-1252	FSHD	15w	NA
FSHD:22w	hsa-miR-1252	FSHD	22w	NA
Control:14w	hsa-miR-1253	Control	14w	NA
Control:15w	hsa-miR-1253	Control	15w	0.969144
Control:22w	hsa-miR-1253	Control	22w	0.601169
FSHD:14.1w	hsa-miR-1253	FSHD	14.1w	0.896261
FSHD:14.2w	hsa-miR-1253	FSHD	14.2w	NA
FSHD:15w	hsa-miR-1253	FSHD	15w	1.18859
FSHD:22w	hsa-miR-1253	FSHD	22w	NA
Control:14w	hsa-miR-1254	Control	14w	0.348506
Control:15w	hsa-miR-1254	Control	15w	NA
Control:22w	hsa-miR-1254	Control	22w	NA
FSHD:14.1w	hsa-miR-1254	FSHD	14.1w	NA
FSHD:14.2w	hsa-miR-1254	FSHD	14.2w	4.4625
FSHD:15w	hsa-miR-1254	FSHD	15w	NA
FSHD:22w	hsa-miR-1254	FSHD	22w	NA
Control:14w	hsa-miR-1255A	Control	14w	NA
Control:15w	hsa-miR-1255A	Control	15w	NA
Control:22w	hsa-miR-1255A	Control	22w	NA
FSHD:14.1w	hsa-miR-1255A	FSHD	14.1w	NA
FSHD:14.2w	hsa-miR-1255A	FSHD	14.2w	NA
FSHD:15w	hsa-miR-1255A	FSHD	15w	NA
FSHD:22w	hsa-miR-1255A	FSHD	22w	NA
Control:14w	hsa-miR-1255B	Control	14w	0.464814
Control:15w	hsa-miR-1255B	Control	15w	NA
Control:22w	hsa-miR-1255B	Control	22w	NA
FSHD:14.1w	hsa-miR-1255B	FSHD	14.1w	0.840238
FSHD:14.2w	hsa-miR-1255B	FSHD	14.2w	4.00368
FSHD:15w	hsa-miR-1255B	FSHD	15w	NA
FSHD:22w	hsa-miR-1255B	FSHD	22w	NA
Control:14w	hsa-miR-1256	Control	14w	NA
Control:15w	hsa-miR-1256	Control	15w	NA
Control:22w	hsa-miR-1256	Control	22w	NA
FSHD:14.1w	hsa-miR-1256	FSHD	14.1w	1.00543
FSHD:14.2w	hsa-miR-1256	FSHD	14.2w	NA
FSHD:15w	hsa-miR-1256	FSHD	15w	NA
FSHD:22w	hsa-miR-1256	FSHD	22w	NA
Control:14w	hsa-miR-1257	Control	14w	NA
Control:15w	hsa-miR-1257	Control	15w	NA
Control:22w	hsa-miR-1257	Control	22w	NA
FSHD:14.1w	hsa-miR-1257	FSHD	14.1w	NA
FSHD:14.2w	hsa-miR-1257	FSHD	14.2w	NA
FSHD:15w	hsa-miR-1257	FSHD	15w	NA
FSHD:22w	hsa-miR-1257	FSHD	22w	NA
Control:14w	hsa-miR-1259	Control	14w	NA
Control:15w	hsa-miR-1259	Control	15w	NA
Control:22w	hsa-miR-1259	Control	22w	0.798598
FSHD:14.1w	hsa-miR-1259	FSHD	14.1w	NA
FSHD:14.2w	hsa-miR-1259	FSHD	14.2w	1.16966
FSHD:15w	hsa-miR-1259	FSHD	15w	NA
FSHD:22w	hsa-miR-1259	FSHD	22w	NA
Control:14w	hsa-miR-125a-3p	Control	14w	NA
Control:15w	hsa-miR-125a-3p	Control	15w	NA
Control:22w	hsa-miR-125a-3p	Control	22w	NA
FSHD:14.1w	hsa-miR-125a-3p	FSHD	14.1w	1.00543
FSHD:14.2w	hsa-miR-125a-3p	FSHD	14.2w	NA
FSHD:15w	hsa-miR-125a-3p	FSHD	15w	NA
FSHD:22w	hsa-miR-125a-3p	FSHD	22w	NA
Control:14w	hsa-miR-125a-5p	Control	14w	1.65608
Control:15w	hsa-miR-125a-5p	Control	15w	0.80821
Control:22w	hsa-miR-125a-5p	Control	22w	0.773012
FSHD:14.1w	hsa-miR-125a-5p	FSHD	14.1w	1.1005
FSHD:14.2w	hsa-miR-125a-5p	FSHD	14.2w	1.4477
FSHD:15w	hsa-miR-125a-5p	FSHD	15w	0.952535
FSHD:22w	hsa-miR-125a-5p	FSHD	22w	0.636881
Control:14w	hsa-miR-125b	Control	14w	0.768809
Control:15w	hsa-miR-125b	Control	15w	0.796775
Control:22w	hsa-miR-125b	Control	22w	0.980959
FSHD:14.1w	hsa-miR-125b	FSHD	14.1w	1.18996
FSHD:14.2w	hsa-miR-125b	FSHD	14.2w	1.14814
FSHD:15w	hsa-miR-125b	FSHD	15w	1.07072
FSHD:22w	hsa-miR-125b	FSHD	22w	1.1376
Control:14w	hsa-miR-125b-1*	Control	14w	NA
Control:15w	hsa-miR-125b-1*	Control	15w	0.983169
Control:22w	hsa-miR-125b-1*	Control	22w	NA
FSHD:14.1w	hsa-miR-125b-1*	FSHD	14.1w	NA
FSHD:14.2w	hsa-miR-125b-1*	FSHD	14.2w	NA
FSHD:15w	hsa-miR-125b-1*	FSHD	15w	NA
FSHD:22w	hsa-miR-125b-1*	FSHD	22w	NA
Control:14w	hsa-miR-125b-2*	Control	14w	NA
Control:15w	hsa-miR-125b-2*	Control	15w	NA
Control:22w	hsa-miR-125b-2*	Control	22w	0.809426
FSHD:14.1w	hsa-miR-125b-2*	FSHD	14.1w	1.28793
FSHD:14.2w	hsa-miR-125b-2*	FSHD	14.2w	NA
FSHD:15w	hsa-miR-125b-2*	FSHD	15w	0.605557
FSHD:22w	hsa-miR-125b-2*	FSHD	22w	NA
Control:14w	hsa-miR-126	Control	14w	1.10444
Control:15w	hsa-miR-126	Control	15w	0.697613
Control:22w	hsa-miR-126	Control	22w	1.08021
FSHD:14.1w	hsa-miR-126	FSHD	14.1w	0.957415
FSHD:14.2w	hsa-miR-126	FSHD	14.2w	1.07371
FSHD:15w	hsa-miR-126	FSHD	15w	0.89357
FSHD:22w	hsa-miR-126	FSHD	22w	1.30804
Control:14w	hsa-miR-126*	Control	14w	0.544833
Control:15w	hsa-miR-126*	Control	15w	1.86094
Control:22w	hsa-miR-126*	Control	22w	0.987548
FSHD:14.1w	hsa-miR-126*	FSHD	14.1w	0.891539
FSHD:14.2w	hsa-miR-126*	FSHD	14.2w	0.461232
FSHD:15w	hsa-miR-126*	FSHD	15w	1.83757
FSHD:22w	hsa-miR-126*	FSHD	22w	1.32173
Control:14w	hsa-miR-1260	Control	14w	0.53058
Control:15w	hsa-miR-1260	Control	15w	2.08296
Control:22w	hsa-miR-1260	Control	22w	0.798266
FSHD:14.1w	hsa-miR-1260	FSHD	14.1w	1.56054
FSHD:14.2w	hsa-miR-1260	FSHD	14.2w	0.464863
FSHD:15w	hsa-miR-1260	FSHD	15w	1.43095
FSHD:22w	hsa-miR-1260	FSHD	22w	1.09193
Control:14w	hsa-miR-1262	Control	14w	NA
Control:15w	hsa-miR-1262	Control	15w	0.983169
Control:22w	hsa-miR-1262	Control	22w	NA
FSHD:14.1w	hsa-miR-1262	FSHD	14.1w	NA
FSHD:14.2w	hsa-miR-1262	FSHD	14.2w	NA
FSHD:15w	hsa-miR-1262	FSHD	15w	NA
FSHD:22w	hsa-miR-1262	FSHD	22w	NA
Control:14w	hsa-miR-1263	Control	14w	NA
Control:15w	hsa-miR-1263	Control	15w	NA
Control:22w	hsa-miR-1263	Control	22w	NA
FSHD:14.1w	hsa-miR-1263	FSHD	14.1w	NA
FSHD:14.2w	hsa-miR-1263	FSHD	14.2w	NA
FSHD:15w	hsa-miR-1263	FSHD	15w	NA
FSHD:22w	hsa-miR-1263	FSHD	22w	1.036
Control:14w	hsa-miR-1264	Control	14w	2.35188
Control:15w	hsa-miR-1264	Control	15w	0.430264
Control:22w	hsa-miR-1264	Control	22w	NA
FSHD:14.1w	hsa-miR-1264	FSHD	14.1w	NA
FSHD:14.2w	hsa-miR-1264	FSHD	14.2w	3.50017
FSHD:15w	hsa-miR-1264	FSHD	15w	0.319373
FSHD:22w	hsa-miR-1264	FSHD	22w	NA
Control:14w	hsa-miR-1265	Control	14w	NA
Control:15w	hsa-miR-1265	Control	15w	0.397517
Control:22w	hsa-miR-1265	Control	22w	NA
FSHD:14.1w	hsa-miR-1265	FSHD	14.1w	NA
FSHD:14.2w	hsa-miR-1265	FSHD	14.2w	2.72214
FSHD:15w	hsa-miR-1265	FSHD	15w	NA
FSHD:22w	hsa-miR-1265	FSHD	22w	NA
Control:14w	hsa-miR-1267	Control	14w	2.03775
Control:15w	hsa-miR-1267	Control	15w	0.0998131
Control:22w	hsa-miR-1267	Control	22w	1.368
FSHD:14.1w	hsa-miR-1267	FSHD	14.1w	NA
FSHD:14.2w	hsa-miR-1267	FSHD	14.2w	1.82148
FSHD:15w	hsa-miR-1267	FSHD	15w	NA
FSHD:22w	hsa-miR-1267	FSHD	22w	2.65262
Control:14w	hsa-miR-1269	Control	14w	2.54657
Control:15w	hsa-miR-1269	Control	15w	NA
Control:22w	hsa-miR-1269	Control	22w	NA
FSHD:14.1w	hsa-miR-1269	FSHD	14.1w	NA
FSHD:14.2w	hsa-miR-1269	FSHD	14.2w	0.610707
FSHD:15w	hsa-miR-1269	FSHD	15w	NA
FSHD:22w	hsa-miR-1269	FSHD	22w	NA
Control:14w	hsa-miR-127	Control	14w	0.800586
Control:15w	hsa-miR-127	Control	15w	0.857295
Control:22w	hsa-miR-127	Control	22w	1.09836
FSHD:14.1w	hsa-miR-127	FSHD	14.1w	0.866172
FSHD:14.2w	hsa-miR-127	FSHD	14.2w	1.15981
FSHD:15w	hsa-miR-127	FSHD	15w	1.00489
FSHD:22w	hsa-miR-127	FSHD	22w	1.31404
Control:14w	hsa-miR-127-5p	Control	14w	NA
Control:15w	hsa-miR-127-5p	Control	15w	NA
Control:22w	hsa-miR-127-5p	Control	22w	NA
FSHD:14.1w	hsa-miR-127-5p	FSHD	14.1w	NA
FSHD:14.2w	hsa-miR-127-5p	FSHD	14.2w	0.778045
FSHD:15w	hsa-miR-127-5p	FSHD	15w	NA
FSHD:22w	hsa-miR-127-5p	FSHD	22w	1.46553
Control:14w	hsa-miR-1270	Control	14w	NA
Control:15w	hsa-miR-1270	Control	15w	0.983169
Control:22w	hsa-miR-1270	Control	22w	NA
FSHD:14.1w	hsa-miR-1270	FSHD	14.1w	NA
FSHD:14.2w	hsa-miR-1270	FSHD	14.2w	NA
FSHD:15w	hsa-miR-1270	FSHD	15w	NA
FSHD:22w	hsa-miR-1270	FSHD	22w	NA
Control:14w	hsa-miR-1271	Control	14w	1.51658
Control:15w	hsa-miR-1271	Control	15w	0.966943
Control:22w	hsa-miR-1271	Control	22w	0.818636
FSHD:14.1w	hsa-miR-1271	FSHD	14.1w	0.746218
FSHD:14.2w	hsa-miR-1271	FSHD	14.2w	1.24003
FSHD:15w	hsa-miR-1271	FSHD	15w	1.12618
FSHD:22w	hsa-miR-1271	FSHD	22w	0.79935
Control:14w	hsa-miR-1272	Control	14w	NA
Control:15w	hsa-miR-1272	Control	15w	NA
Control:22w	hsa-miR-1272	Control	22w	NA
FSHD:14.1w	hsa-miR-1272	FSHD	14.1w	NA
FSHD:14.2w	hsa-miR-1272	FSHD	14.2w	NA
FSHD:15w	hsa-miR-1272	FSHD	15w	NA
FSHD:22w	hsa-miR-1272	FSHD	22w	NA
Control:14w	hsa-miR-1274A	Control	14w	0.411418
Control:15w	hsa-miR-1274A	Control	15w	1.96927
Control:22w	hsa-miR-1274A	Control	22w	0.883541
FSHD:14.1w	hsa-miR-1274A	FSHD	14.1w	1.7007
FSHD:14.2w	hsa-miR-1274A	FSHD	14.2w	0.376192
FSHD:15w	hsa-miR-1274A	FSHD	15w	2.38688
FSHD:22w	hsa-miR-1274A	FSHD	22w	0.91478
Control:14w	hsa-miR-1274B	Control	14w	0.730897
Control:15w	hsa-miR-1274B	Control	15w	1.31046
Control:22w	hsa-miR-1274B	Control	22w	0.826369
FSHD:14.1w	hsa-miR-1274B	FSHD	14.1w	1.1798
FSHD:14.2w	hsa-miR-1274B	FSHD	14.2w	0.877205
FSHD:15w	hsa-miR-1274B	FSHD	15w	1.39355
FSHD:22w	hsa-miR-1274B	FSHD	22w	0.876024
Control:14w	hsa-miR-1275	Control	14w	NA
Control:15w	hsa-miR-1275	Control	15w	1.27381
Control:22w	hsa-miR-1275	Control	22w	1.04197
FSHD:14.1w	hsa-miR-1275	FSHD	14.1w	NA
FSHD:14.2w	hsa-miR-1275	FSHD	14.2w	0.978392
FSHD:15w	hsa-miR-1275	FSHD	15w	0.981345
FSHD:22w	hsa-miR-1275	FSHD	22w	0.552338
Control:14w	hsa-miR-1276	Control	14w	5.45952
Control:15w	hsa-miR-1276	Control	15w	0.254463
Control:22w	hsa-miR-1276	Control	22w	NA
FSHD:14.1w	hsa-miR-1276	FSHD	14.1w	NA
FSHD:14.2w	hsa-miR-1276	FSHD	14.2w	NA
FSHD:15w	hsa-miR-1276	FSHD	15w	NA
FSHD:22w	hsa-miR-1276	FSHD	22w	NA
Control:14w	hsa-miR-1278	Control	14w	NA
Control:15w	hsa-miR-1278	Control	15w	NA
Control:22w	hsa-miR-1278	Control	22w	0.855507
FSHD:14.1w	hsa-miR-1278	FSHD	14.1w	0.997421
FSHD:14.2w	hsa-miR-1278	FSHD	14.2w	NA
FSHD:15w	hsa-miR-1278	FSHD	15w	NA
FSHD:22w	hsa-miR-1278	FSHD	22w	NA
Control:14w	hsa-miR-1282	Control	14w	NA
Control:15w	hsa-miR-1282	Control	15w	0.701062
Control:22w	hsa-miR-1282	Control	22w	NA
FSHD:14.1w	hsa-miR-1282	FSHD	14.1w	NA
FSHD:14.2w	hsa-miR-1282	FSHD	14.2w	1.54351
FSHD:15w	hsa-miR-1282	FSHD	15w	NA
FSHD:22w	hsa-miR-1282	FSHD	22w	NA
Control:14w	hsa-miR-1283	Control	14w	NA
Control:15w	hsa-miR-1283	Control	15w	NA
Control:22w	hsa-miR-1283	Control	22w	NA
FSHD:14.1w	hsa-miR-1283	FSHD	14.1w	NA
FSHD:14.2w	hsa-miR-1283	FSHD	14.2w	1.10062
FSHD:15w	hsa-miR-1283	FSHD	15w	NA
FSHD:22w	hsa-miR-1283	FSHD	22w	NA
Control:14w	hsa-miR-1284	Control	14w	NA
Control:15w	hsa-miR-1284	Control	15w	NA
Control:22w	hsa-miR-1284	Control	22w	NA
FSHD:14.1w	hsa-miR-1284	FSHD	14.1w	NA
FSHD:14.2w	hsa-miR-1284	FSHD	14.2w	NA
FSHD:15w	hsa-miR-1284	FSHD	15w	NA
FSHD:22w	hsa-miR-1284	FSHD	22w	NA
Control:14w	hsa-miR-1285	Control	14w	NA
Control:15w	hsa-miR-1285	Control	15w	NA
Control:22w	hsa-miR-1285	Control	22w	0.599064
FSHD:14.1w	hsa-miR-1285	FSHD	14.1w	NA
FSHD:14.2w	hsa-miR-1285	FSHD	14.2w	NA
FSHD:15w	hsa-miR-1285	FSHD	15w	1.04809
FSHD:22w	hsa-miR-1285	FSHD	22w	NA
Control:14w	hsa-miR-1286	Control	14w	NA
Control:15w	hsa-miR-1286	Control	15w	NA
Control:22w	hsa-miR-1286	Control	22w	NA
FSHD:14.1w	hsa-miR-1286	FSHD	14.1w	1.35163
FSHD:14.2w	hsa-miR-1286	FSHD	14.2w	NA
FSHD:15w	hsa-miR-1286	FSHD	15w	0.550322
FSHD:22w	hsa-miR-1286	FSHD	22w	NA
Control:14w	hsa-miR-1288	Control	14w	NA
Control:15w	hsa-miR-1288	Control	15w	NA
Control:22w	hsa-miR-1288	Control	22w	NA
FSHD:14.1w	hsa-miR-1288	FSHD	14.1w	NA
FSHD:14.2w	hsa-miR-1288	FSHD	14.2w	NA
FSHD:15w	hsa-miR-1288	FSHD	15w	NA
FSHD:22w	hsa-miR-1288	FSHD	22w	NA
Control:14w	hsa-miR-1289	Control	14w	NA
Control:15w	hsa-miR-1289	Control	15w	NA
Control:22w	hsa-miR-1289	Control	22w	NA
FSHD:14.1w	hsa-miR-1289	FSHD	14.1w	NA
FSHD:14.2w	hsa-miR-1289	FSHD	14.2w	NA
FSHD:15w	hsa-miR-1289	FSHD	15w	NA
FSHD:22w	hsa-miR-1289	FSHD	22w	NA
Control:14w	hsa-miR-128a	Control	14w	0.996996
Control:15w	hsa-miR-128a	Control	15w	1.10412
Control:22w	hsa-miR-128a	Control	22w	1.12331
FSHD:14.1w	hsa-miR-128a	FSHD	14.1w	1.04251
FSHD:14.2w	hsa-miR-128a	FSHD	14.2w	0.889832
FSHD:15w	hsa-miR-128a	FSHD	15w	1.19823
FSHD:22w	hsa-miR-128a	FSHD	22w	0.727553
Control:14w	hsa-miR-129	Control	14w	2.87189
Control:15w	hsa-miR-129	Control	15w	0.331137
Control:22w	hsa-miR-129	Control	22w	2.35951
FSHD:14.1w	hsa-miR-129	FSHD	14.1w	1.89683
FSHD:14.2w	hsa-miR-129	FSHD	14.2w	NA
FSHD:15w	hsa-miR-129	FSHD	15w	0.206051
FSHD:22w	hsa-miR-129	FSHD	22w	NA
Control:14w	hsa-miR-129*	Control	14w	1.41303
Control:15w	hsa-miR-129*	Control	15w	NA
Control:22w	hsa-miR-129*	Control	22w	NA
FSHD:14.1w	hsa-miR-129*	FSHD	14.1w	NA
FSHD:14.2w	hsa-miR-129*	FSHD	14.2w	NA
FSHD:15w	hsa-miR-129*	FSHD	15w	NA
FSHD:22w	hsa-miR-129*	FSHD	22w	NA
Control:14w	hsa-miR-1290	Control	14w	0.412986
Control:15w	hsa-miR-1290	Control	15w	3.59094
Control:22w	hsa-miR-1290	Control	22w	1.57841
FSHD:14.1w	hsa-miR-1290	FSHD	14.1w	0.882311
FSHD:14.2w	hsa-miR-1290	FSHD	14.2w	0.372603
FSHD:15w	hsa-miR-1290	FSHD	15w	2.41025
FSHD:22w	hsa-miR-1290	FSHD	22w	0.539146
Control:14w	hsa-miR-1291	Control	14w	NA
Control:15w	hsa-miR-1291	Control	15w	1.10836
Control:22w	hsa-miR-1291	Control	22w	0.75283
FSHD:14.1w	hsa-miR-1291	FSHD	14.1w	NA
FSHD:14.2w	hsa-miR-1291	FSHD	14.2w	NA
FSHD:15w	hsa-miR-1291	FSHD	15w	NA
FSHD:22w	hsa-miR-1291	FSHD	22w	NA
Control:14w	hsa-miR-1292	Control	14w	NA
Control:15w	hsa-miR-1292	Control	15w	NA
Control:22w	hsa-miR-1292	Control	22w	NA
FSHD:14.1w	hsa-miR-1292	FSHD	14.1w	1.42202
FSHD:14.2w	hsa-miR-1292	FSHD	14.2w	0.77819
FSHD:15w	hsa-miR-1292	FSHD	15w	NA
FSHD:22w	hsa-miR-1292	FSHD	22w	NA
Control:14w	hsa-miR-1293	Control	14w	1.38415
Control:15w	hsa-miR-1293	Control	15w	NA
Control:22w	hsa-miR-1293	Control	22w	NA
FSHD:14.1w	hsa-miR-1293	FSHD	14.1w	NA
FSHD:14.2w	hsa-miR-1293	FSHD	14.2w	1.12358
FSHD:15w	hsa-miR-1293	FSHD	15w	NA
FSHD:22w	hsa-miR-1293	FSHD	22w	NA
Control:14w	hsa-miR-1294	Control	14w	1.11922
Control:15w	hsa-miR-1294	Control	15w	NA
Control:22w	hsa-miR-1294	Control	22w	NA
FSHD:14.1w	hsa-miR-1294	FSHD	14.1w	NA
FSHD:14.2w	hsa-miR-1294	FSHD	14.2w	1.38955
FSHD:15w	hsa-miR-1294	FSHD	15w	NA
FSHD:22w	hsa-miR-1294	FSHD	22w	NA
Control:14w	hsa-miR-1296	Control	14w	0.379898
Control:15w	hsa-miR-1296	Control	15w	16.1096
Control:22w	hsa-miR-1296	Control	22w	NA
FSHD:14.1w	hsa-miR-1296	FSHD	14.1w	0.506624
FSHD:14.2w	hsa-miR-1296	FSHD	14.2w	0.495827
FSHD:15w	hsa-miR-1296	FSHD	15w	NA
FSHD:22w	hsa-miR-1296	FSHD	22w	NA
Control:14w	hsa-miR-1298	Control	14w	NA
Control:15w	hsa-miR-1298	Control	15w	NA
Control:22w	hsa-miR-1298	Control	22w	NA
FSHD:14.1w	hsa-miR-1298	FSHD	14.1w	NA
FSHD:14.2w	hsa-miR-1298	FSHD	14.2w	NA
FSHD:15w	hsa-miR-1298	FSHD	15w	NA
FSHD:22w	hsa-miR-1298	FSHD	22w	NA
Control:14w	hsa-miR-1300	Control	14w	NA
Control:15w	hsa-miR-1300	Control	15w	0.724725
Control:22w	hsa-miR-1300	Control	22w	NA
FSHD:14.1w	hsa-miR-1300	FSHD	14.1w	NA
FSHD:14.2w	hsa-miR-1300	FSHD	14.2w	NA
FSHD:15w	hsa-miR-1300	FSHD	15w	1.00364
FSHD:22w	hsa-miR-1300	FSHD	22w	NA
Control:14w	hsa-miR-1301	Control	14w	NA
Control:15w	hsa-miR-1301	Control	15w	NA
Control:22w	hsa-miR-1301	Control	22w	NA
FSHD:14.1w	hsa-miR-1301	FSHD	14.1w	NA
FSHD:14.2w	hsa-miR-1301	FSHD	14.2w	NA
FSHD:15w	hsa-miR-1301	FSHD	15w	NA
FSHD:22w	hsa-miR-1301	FSHD	22w	NA
Control:14w	hsa-miR-1302	Control	14w	NA
Control:15w	hsa-miR-1302	Control	15w	NA
Control:22w	hsa-miR-1302	Control	22w	NA
FSHD:14.1w	hsa-miR-1302	FSHD	14.1w	NA
FSHD:14.2w	hsa-miR-1302	FSHD	14.2w	1.10062
FSHD:15w	hsa-miR-1302	FSHD	15w	NA
FSHD:22w	hsa-miR-1302	FSHD	22w	NA
Control:14w	hsa-miR-1303	Control	14w	NA
Control:15w	hsa-miR-1303	Control	15w	NA
Control:22w	hsa-miR-1303	Control	22w	NA
FSHD:14.1w	hsa-miR-1303	FSHD	14.1w	0.820329
FSHD:14.2w	hsa-miR-1303	FSHD	14.2w	NA
FSHD:15w	hsa-miR-1303	FSHD	15w	0.906745
FSHD:22w	hsa-miR-1303	FSHD	22w	NA
Control:14w	hsa-miR-1304	Control	14w	NA
Control:15w	hsa-miR-1304	Control	15w	NA
Control:22w	hsa-miR-1304	Control	22w	NA
FSHD:14.1w	hsa-miR-1304	FSHD	14.1w	NA
FSHD:14.2w	hsa-miR-1304	FSHD	14.2w	NA
FSHD:15w	hsa-miR-1304	FSHD	15w	NA
FSHD:22w	hsa-miR-1304	FSHD	22w	NA
Control:14w	hsa-miR-1305	Control	14w	NA
Control:15w	hsa-miR-1305	Control	15w	NA
Control:22w	hsa-miR-1305	Control	22w	NA
FSHD:14.1w	hsa-miR-1305	FSHD	14.1w	0.798861
FSHD:14.2w	hsa-miR-1305	FSHD	14.2w	NA
FSHD:15w	hsa-miR-1305	FSHD	15w	0.931112
FSHD:22w	hsa-miR-1305	FSHD	22w	NA
Control:14w	hsa-miR-130a	Control	14w	0.383623
Control:15w	hsa-miR-130a	Control	15w	1.36115
Control:22w	hsa-miR-130a	Control	22w	1.4232
FSHD:14.1w	hsa-miR-130a	FSHD	14.1w	1.25328
FSHD:14.2w	hsa-miR-130a	FSHD	14.2w	0.531015
FSHD:15w	hsa-miR-130a	FSHD	15w	1.51649
FSHD:22w	hsa-miR-130a	FSHD	22w	1.3333
Control:14w	hsa-miR-130a*	Control	14w	NA
Control:15w	hsa-miR-130a*	Control	15w	NA
Control:22w	hsa-miR-130a*	Control	22w	NA
FSHD:14.1w	hsa-miR-130a*	FSHD	14.1w	NA
FSHD:14.2w	hsa-miR-130a*	FSHD	14.2w	1.10062
FSHD:15w	hsa-miR-130a*	FSHD	15w	NA
FSHD:22w	hsa-miR-130a*	FSHD	22w	NA
Control:14w	hsa-miR-130b	Control	14w	0.707726
Control:15w	hsa-miR-130b	Control	15w	1.33649
Control:22w	hsa-miR-130b	Control	22w	1.05015
FSHD:14.1w	hsa-miR-130b	FSHD	14.1w	1.21112
FSHD:14.2w	hsa-miR-130b	FSHD	14.2w	0.647672
FSHD:15w	hsa-miR-130b	FSHD	15w	1.56661
FSHD:22w	hsa-miR-130b	FSHD	22w	0.819244
Control:14w	hsa-miR-130b*	Control	14w	1.2886
Control:15w	hsa-miR-130b*	Control	15w	1.14643
Control:22w	hsa-miR-130b*	Control	22w	0.9221
FSHD:14.1w	hsa-miR-130b*	FSHD	14.1w	1.20897
FSHD:14.2w	hsa-miR-130b*	FSHD	14.2w	0.874098
FSHD:15w	hsa-miR-130b*	FSHD	15w	0.940161
FSHD:22w	hsa-miR-130b*	FSHD	22w	0.738888
Control:14w	hsa-miR-132	Control	14w	1.1147
Control:15w	hsa-miR-132	Control	15w	0.880097
Control:22w	hsa-miR-132	Control	22w	0.982359
FSHD:14.1w	hsa-miR-132	FSHD	14.1w	1.27682
FSHD:14.2w	hsa-miR-132	FSHD	14.2w	1.00198
FSHD:15w	hsa-miR-132	FSHD	15w	0.908361
FSHD:22w	hsa-miR-132	FSHD	22w	0.892883
Control:14w	hsa-miR-132*	Control	14w	NA
Control:15w	hsa-miR-132*	Control	15w	NA
Control:22w	hsa-miR-132*	Control	22w	NA
FSHD:14.1w	hsa-miR-132*	FSHD	14.1w	NA
FSHD:14.2w	hsa-miR-132*	FSHD	14.2w	NA
FSHD:15w	hsa-miR-132*	FSHD	15w	NA
FSHD:22w	hsa-miR-132*	FSHD	22w	NA
Control:14w	hsa-miR-1324	Control	14w	1.41303
Control:15w	hsa-miR-1324	Control	15w	NA
Control:22w	hsa-miR-1324	Control	22w	NA
FSHD:14.1w	hsa-miR-1324	FSHD	14.1w	NA
FSHD:14.2w	hsa-miR-1324	FSHD	14.2w	NA
FSHD:15w	hsa-miR-1324	FSHD	15w	NA
FSHD:22w	hsa-miR-1324	FSHD	22w	NA
Control:14w	hsa-miR-133a	Control	14w	0.814248
Control:15w	hsa-miR-133a	Control	15w	0.759958
Control:22w	hsa-miR-133a	Control	22w	1.22003
FSHD:14.1w	hsa-miR-133a	FSHD	14.1w	0.900101
FSHD:14.2w	hsa-miR-133a	FSHD	14.2w	1.01469
FSHD:15w	hsa-miR-133a	FSHD	15w	0.850123
FSHD:22w	hsa-miR-133a	FSHD	22w	1.70599
Control:14w	hsa-miR-133b	Control	14w	0.873283
Control:15w	hsa-miR-133b	Control	15w	0.856023
Control:22w	hsa-miR-133b	Control	22w	1.13514
FSHD:14.1w	hsa-miR-133b	FSHD	14.1w	0.906244
FSHD:14.2w	hsa-miR-133b	FSHD	14.2w	1.17139
FSHD:15w	hsa-miR-133b	FSHD	15w	0.939435
FSHD:22w	hsa-miR-133b	FSHD	22w	1.18167
Control:14w	hsa-miR-135a	Control	14w	NA
Control:15w	hsa-miR-135a	Control	15w	0.814166
Control:22w	hsa-miR-135a	Control	22w	NA
FSHD:14.1w	hsa-miR-135a	FSHD	14.1w	NA
FSHD:14.2w	hsa-miR-135a	FSHD	14.2w	NA
FSHD:15w	hsa-miR-135a	FSHD	15w	0.89338
FSHD:22w	hsa-miR-135a	FSHD	22w	NA
Control:14w	hsa-miR-135b	Control	14w	NA
Control:15w	hsa-miR-135b	Control	15w	0.916773
Control:22w	hsa-miR-135b	Control	22w	0.864721
FSHD:14.1w	hsa-miR-135b	FSHD	14.1w	1.09753
FSHD:14.2w	hsa-miR-135b	FSHD	14.2w	NA
FSHD:15w	hsa-miR-135b	FSHD	15w	1.617
FSHD:22w	hsa-miR-135b	FSHD	22w	0.457033
Control:14w	hsa-miR-135b*	Control	14w	NA
Control:15w	hsa-miR-135b*	Control	15w	NA
Control:22w	hsa-miR-135b*	Control	22w	NA
FSHD:14.1w	hsa-miR-135b*	FSHD	14.1w	NA
FSHD:14.2w	hsa-miR-135b*	FSHD	14.2w	NA
FSHD:15w	hsa-miR-135b*	FSHD	15w	NA
FSHD:22w	hsa-miR-135b*	FSHD	22w	NA
Control:14w	hsa-miR-136	Control	14w	NA
Control:15w	hsa-miR-136	Control	15w	NA
Control:22w	hsa-miR-136	Control	22w	NA
FSHD:14.1w	hsa-miR-136	FSHD	14.1w	NA
FSHD:14.2w	hsa-miR-136	FSHD	14.2w	1.10062
FSHD:15w	hsa-miR-136	FSHD	15w	NA
FSHD:22w	hsa-miR-136	FSHD	22w	NA
Control:14w	hsa-miR-136*	Control	14w	0.924049
Control:15w	hsa-miR-136*	Control	15w	0.92881
Control:22w	hsa-miR-136*	Control	22w	1.02164
FSHD:14.1w	hsa-miR-136*	FSHD	14.1w	0.550604
FSHD:14.2w	hsa-miR-136*	FSHD	14.2w	1.71773
FSHD:15w	hsa-miR-136*	FSHD	15w	0.875288
FSHD:22w	hsa-miR-136*	FSHD	22w	1.37764
Control:14w	hsa-miR-138	Control	14w	1.37342
Control:15w	hsa-miR-138	Control	15w	NA
Control:22w	hsa-miR-138	Control	22w	0.672829
FSHD:14.1w	hsa-miR-138	FSHD	14.1w	1.01501
FSHD:14.2w	hsa-miR-138	FSHD	14.2w	0.996367
FSHD:15w	hsa-miR-138	FSHD	15w	1.30643
FSHD:22w	hsa-miR-138	FSHD	22w	0.833086
Control:14w	hsa-miR-138-2*	Control	14w	1.1739
Control:15w	hsa-miR-138-2*	Control	15w	NA
Control:22w	hsa-miR-138-2*	Control	22w	1.01
FSHD:14.1w	hsa-miR-138-2*	FSHD	14.1w	NA
FSHD:14.2w	hsa-miR-138-2*	FSHD	14.2w	1.11323
FSHD:15w	hsa-miR-138-2*	FSHD	15w	NA
FSHD:22w	hsa-miR-138-2*	FSHD	22w	NA
Control:14w	hsa-miR-139-3p	Control	14w	NA
Control:15w	hsa-miR-139-3p	Control	15w	1.30415
Control:22w	hsa-miR-139-3p	Control	22w	1.21089
FSHD:14.1w	hsa-miR-139-3p	FSHD	14.1w	1.17703
FSHD:14.2w	hsa-miR-139-3p	FSHD	14.2w	0.349382
FSHD:15w	hsa-miR-139-3p	FSHD	15w	NA
FSHD:22w	hsa-miR-139-3p	FSHD	22w	1.47302
Control:14w	hsa-miR-139-5p	Control	14w	0.904189
Control:15w	hsa-miR-139-5p	Control	15w	0.858422
Control:22w	hsa-miR-139-5p	Control	22w	1.04711
FSHD:14.1w	hsa-miR-139-5p	FSHD	14.1w	1.05965
FSHD:14.2w	hsa-miR-139-5p	FSHD	14.2w	1.14987
FSHD:15w	hsa-miR-139-5p	FSHD	15w	0.720635
FSHD:22w	hsa-miR-139-5p	FSHD	22w	1.40127
Control:14w	hsa-miR-140-3p	Control	14w	0.67532
Control:15w	hsa-miR-140-3p	Control	15w	1.03997
Control:22w	hsa-miR-140-3p	Control	22w	1.27731
FSHD:14.1w	hsa-miR-140-3p	FSHD	14.1w	1.04642
FSHD:14.2w	hsa-miR-140-3p	FSHD	14.2w	0.958372
FSHD:15w	hsa-miR-140-3p	FSHD	15w	1.07792
FSHD:22w	hsa-miR-140-3p	FSHD	22w	1.03121
Control:14w	hsa-miR-141	Control	14w	NA
Control:15w	hsa-miR-141	Control	15w	NA
Control:22w	hsa-miR-141	Control	22w	0.851138
FSHD:14.1w	hsa-miR-141	FSHD	14.1w	1.00254
FSHD:14.2w	hsa-miR-141	FSHD	14.2w	NA
FSHD:15w	hsa-miR-141	FSHD	15w	NA
FSHD:22w	hsa-miR-141	FSHD	22w	NA
Control:14w	hsa-miR-141*	Control	14w	NA
Control:15w	hsa-miR-141*	Control	15w	NA
Control:22w	hsa-miR-141*	Control	22w	NA
FSHD:14.1w	hsa-miR-141*	FSHD	14.1w	NA
FSHD:14.2w	hsa-miR-141*	FSHD	14.2w	NA
FSHD:15w	hsa-miR-141*	FSHD	15w	NA
FSHD:22w	hsa-miR-141*	FSHD	22w	NA
Control:14w	hsa-miR-142-3p	Control	14w	NA
Control:15w	hsa-miR-142-3p	Control	15w	0.832576
Control:22w	hsa-miR-142-3p	Control	22w	0.869505
FSHD:14.1w	hsa-miR-142-3p	FSHD	14.1w	0.596458
FSHD:14.2w	hsa-miR-142-3p	FSHD	14.2w	0.751315
FSHD:15w	hsa-miR-142-3p	FSHD	15w	1.21418
FSHD:22w	hsa-miR-142-3p	FSHD	22w	1.79667
Control:14w	hsa-miR-142-5p	Control	14w	NA
Control:15w	hsa-miR-142-5p	Control	15w	NA
Control:22w	hsa-miR-142-5p	Control	22w	NA
FSHD:14.1w	hsa-miR-142-5p	FSHD	14.1w	NA
FSHD:14.2w	hsa-miR-142-5p	FSHD	14.2w	NA
FSHD:15w	hsa-miR-142-5p	FSHD	15w	0.734735
FSHD:22w	hsa-miR-142-5p	FSHD	22w	1.04316
Control:14w	hsa-miR-143	Control	14w	0.561046
Control:15w	hsa-miR-143	Control	15w	1.00048
Control:22w	hsa-miR-143	Control	22w	1.2236
FSHD:14.1w	hsa-miR-143	FSHD	14.1w	0.901385
FSHD:14.2w	hsa-miR-143	FSHD	14.2w	0.905441
FSHD:15w	hsa-miR-143	FSHD	15w	1.41203
FSHD:22w	hsa-miR-143	FSHD	22w	1.2634
Control:14w	hsa-miR-143*	Control	14w	NA
Control:15w	hsa-miR-143*	Control	15w	NA
Control:22w	hsa-miR-143*	Control	22w	NA
FSHD:14.1w	hsa-miR-143*	FSHD	14.1w	NA
FSHD:14.2w	hsa-miR-143*	FSHD	14.2w	1.10062
FSHD:15w	hsa-miR-143*	FSHD	15w	NA
FSHD:22w	hsa-miR-143*	FSHD	22w	NA
Control:14w	hsa-miR-144	Control	14w	0.305698
Control:15w	hsa-miR-144	Control	15w	1.54224
Control:22w	hsa-miR-144	Control	22w	0.917617
FSHD:14.1w	hsa-miR-144	FSHD	14.1w	1.33238
FSHD:14.2w	hsa-miR-144	FSHD	14.2w	NA
FSHD:15w	hsa-miR-144	FSHD	15w	1.52081
FSHD:22w	hsa-miR-144	FSHD	22w	1.03646
Control:14w	hsa-miR-144*	Control	14w	0.834794
Control:15w	hsa-miR-144*	Control	15w	2.83078
Control:22w	hsa-miR-144*	Control	22w	0.550511
FSHD:14.1w	hsa-miR-144*	FSHD	14.1w	1.04065
FSHD:14.2w	hsa-miR-144*	FSHD	14.2w	0.64704
FSHD:15w	hsa-miR-144*	FSHD	15w	3.09562
FSHD:22w	hsa-miR-144*	FSHD	22w	0.368776
Control:14w	hsa-miR-145	Control	14w	1.00923
Control:15w	hsa-miR-145	Control	15w	0.934397
Control:22w	hsa-miR-145	Control	22w	1.01897
FSHD:14.1w	hsa-miR-145	FSHD	14.1w	0.959106
FSHD:14.2w	hsa-miR-145	FSHD	14.2w	1.06166
FSHD:15w	hsa-miR-145	FSHD	15w	0.815592
FSHD:22w	hsa-miR-145	FSHD	22w	1.25312
Control:14w	hsa-miR-145*	Control	14w	0.635533
Control:15w	hsa-miR-145*	Control	15w	1.2248
Control:22w	hsa-miR-145*	Control	22w	NA
FSHD:14.1w	hsa-miR-145*	FSHD	14.1w	1.16113
FSHD:14.2w	hsa-miR-145*	FSHD	14.2w	1.1062
FSHD:15w	hsa-miR-145*	FSHD	15w	1.13756
FSHD:22w	hsa-miR-145*	FSHD	22w	NA
Control:14w	hsa-miR-146a	Control	14w	0.846236
Control:15w	hsa-miR-146a	Control	15w	1.01482
Control:22w	hsa-miR-146a	Control	22w	0.993656
FSHD:14.1w	hsa-miR-146a	FSHD	14.1w	0.763096
FSHD:14.2w	hsa-miR-146a	FSHD	14.2w	0.73274
FSHD:15w	hsa-miR-146a	FSHD	15w	1.13143
FSHD:22w	hsa-miR-146a	FSHD	22w	1.85237
Control:14w	hsa-miR-146a*	Control	14w	NA
Control:15w	hsa-miR-146a*	Control	15w	NA
Control:22w	hsa-miR-146a*	Control	22w	NA
FSHD:14.1w	hsa-miR-146a*	FSHD	14.1w	NA
FSHD:14.2w	hsa-miR-146a*	FSHD	14.2w	NA
FSHD:15w	hsa-miR-146a*	FSHD	15w	NA
FSHD:22w	hsa-miR-146a*	FSHD	22w	NA
Control:14w	hsa-miR-146b	Control	14w	1.40944
Control:15w	hsa-miR-146b	Control	15w	0.971995
Control:22w	hsa-miR-146b	Control	22w	0.784924
FSHD:14.1w	hsa-miR-146b	FSHD	14.1w	1.15618
FSHD:14.2w	hsa-miR-146b	FSHD	14.2w	0.906821
FSHD:15w	hsa-miR-146b	FSHD	15w	1.39343
FSHD:22w	hsa-miR-146b	FSHD	22w	0.636543
Control:14w	hsa-miR-146b-3p	Control	14w	NA
Control:15w	hsa-miR-146b-3p	Control	15w	NA
Control:22w	hsa-miR-146b-3p	Control	22w	NA
FSHD:14.1w	hsa-miR-146b-3p	FSHD	14.1w	NA
FSHD:14.2w	hsa-miR-146b-3p	FSHD	14.2w	NA
FSHD:15w	hsa-miR-146b-3p	FSHD	15w	NA
FSHD:22w	hsa-miR-146b-3p	FSHD	22w	NA
Control:14w	hsa-miR-147	Control	14w	NA
Control:15w	hsa-miR-147	Control	15w	NA
Control:22w	hsa-miR-147	Control	22w	NA
FSHD:14.1w	hsa-miR-147	FSHD	14.1w	NA
FSHD:14.2w	hsa-miR-147	FSHD	14.2w	NA
FSHD:15w	hsa-miR-147	FSHD	15w	NA
FSHD:22w	hsa-miR-147	FSHD	22w	NA
Control:14w	hsa-miR-147b	Control	14w	1.41303
Control:15w	hsa-miR-147b	Control	15w	NA
Control:22w	hsa-miR-147b	Control	22w	NA
FSHD:14.1w	hsa-miR-147b	FSHD	14.1w	NA
FSHD:14.2w	hsa-miR-147b	FSHD	14.2w	NA
FSHD:15w	hsa-miR-147b	FSHD	15w	NA
FSHD:22w	hsa-miR-147b	FSHD	22w	NA
Control:14w	hsa-miR-148a	Control	14w	0.854814
Control:15w	hsa-miR-148a	Control	15w	1.2246
Control:22w	hsa-miR-148a	Control	22w	1.0832
FSHD:14.1w	hsa-miR-148a	FSHD	14.1w	0.815129
FSHD:14.2w	hsa-miR-148a	FSHD	14.2w	1.05333
FSHD:15w	hsa-miR-148a	FSHD	15w	1.32223
FSHD:22w	hsa-miR-148a	FSHD	22w	0.776832
Control:14w	hsa-miR-148a*	Control	14w	1.3122
Control:15w	hsa-miR-148a*	Control	15w	NA
Control:22w	hsa-miR-148a*	Control	22w	NA
FSHD:14.1w	hsa-miR-148a*	FSHD	14.1w	NA
FSHD:14.2w	hsa-miR-148a*	FSHD	14.2w	1.18519
FSHD:15w	hsa-miR-148a*	FSHD	15w	NA
FSHD:22w	hsa-miR-148a*	FSHD	22w	NA
Control:14w	hsa-miR-148b	Control	14w	0.870436
Control:15w	hsa-miR-148b	Control	15w	1.26209
Control:22w	hsa-miR-148b	Control	22w	0.840256
FSHD:14.1w	hsa-miR-148b	FSHD	14.1w	NA
FSHD:14.2w	hsa-miR-148b	FSHD	14.2w	1.14549
FSHD:15w	hsa-miR-148b	FSHD	15w	1.0653
FSHD:22w	hsa-miR-148b	FSHD	22w	0.882969
Control:14w	hsa-miR-148b*	Control	14w	NA
Control:15w	hsa-miR-148b*	Control	15w	1.03336
Control:22w	hsa-miR-148b*	Control	22w	NA
FSHD:14.1w	hsa-miR-148b*	FSHD	14.1w	1.91075
FSHD:14.2w	hsa-miR-148b*	FSHD	14.2w	0.551017
FSHD:15w	hsa-miR-148b*	FSHD	15w	NA
FSHD:22w	hsa-miR-148b*	FSHD	22w	NA
Control:14w	hsa-miR-149	Control	14w	1.17124
Control:15w	hsa-miR-149	Control	15w	1.17243
Control:22w	hsa-miR-149	Control	22w	0.917204
FSHD:14.1w	hsa-miR-149	FSHD	14.1w	1.23016
FSHD:14.2w	hsa-miR-149	FSHD	14.2w	0.960364
FSHD:15w	hsa-miR-149	FSHD	15w	0.916864
FSHD:22w	hsa-miR-149	FSHD	22w	0.732989
Control:14w	hsa-miR-149*	Control	14w	NA
Control:15w	hsa-miR-149*	Control	15w	0.964308
Control:22w	hsa-miR-149*	Control	22w	0.63469
FSHD:14.1w	hsa-miR-149*	FSHD	14.1w	1.11945
FSHD:14.2w	hsa-miR-149*	FSHD	14.2w	1.21683
FSHD:15w	hsa-miR-149*	FSHD	15w	0.741115
FSHD:22w	hsa-miR-149*	FSHD	22w	1.14539
Control:14w	hsa-miR-150	Control	14w	0.773489
Control:15w	hsa-miR-150	Control	15w	0.559102
Control:22w	hsa-miR-150	Control	22w	1.22833
FSHD:14.1w	hsa-miR-150	FSHD	14.1w	1.26733
FSHD:14.2w	hsa-miR-150	FSHD	14.2w	1.2198
FSHD:15w	hsa-miR-150	FSHD	15w	0.72782
FSHD:22w	hsa-miR-150	FSHD	22w	1.67315
Control:14w	hsa-miR-151-3p	Control	14w	1.36354
Control:15w	hsa-miR-151-3p	Control	15w	1.15118
Control:22w	hsa-miR-151-3p	Control	22w	0.798782
FSHD:14.1w	hsa-miR-151-3p	FSHD	14.1w	0.946304
FSHD:14.2w	hsa-miR-151-3p	FSHD	14.2w	0.864447
FSHD:15w	hsa-miR-151-3p	FSHD	15w	1.15419
FSHD:22w	hsa-miR-151-3p	FSHD	22w	0.84473
Control:14w	hsa-miR-151-5P	Control	14w	1.27494
Control:15w	hsa-miR-151-5P	Control	15w	1.08212
Control:22w	hsa-miR-151-5P	Control	22w	0.843886
FSHD:14.1w	hsa-miR-151-5P	FSHD	14.1w	0.849034
FSHD:14.2w	hsa-miR-151-5P	FSHD	14.2w	1.09923
FSHD:15w	hsa-miR-151-5P	FSHD	15w	0.988901
FSHD:22w	hsa-miR-151-5P	FSHD	22w	0.930643
Control:14w	hsa-miR-152	Control	14w	0.816307
Control:15w	hsa-miR-152	Control	15w	0.981151
Control:22w	hsa-miR-152	Control	22w	1.16226
FSHD:14.1w	hsa-miR-152	FSHD	14.1w	0.965606
FSHD:14.2w	hsa-miR-152	FSHD	14.2w	1.31159
FSHD:15w	hsa-miR-152	FSHD	15w	1.00348
FSHD:22w	hsa-miR-152	FSHD	22w	0.845285
Control:14w	hsa-miR-154	Control	14w	NA
Control:15w	hsa-miR-154	Control	15w	NA
Control:22w	hsa-miR-154	Control	22w	1.26843
FSHD:14.1w	hsa-miR-154	FSHD	14.1w	NA
FSHD:14.2w	hsa-miR-154	FSHD	14.2w	0.706054
FSHD:15w	hsa-miR-154	FSHD	15w	0.839401
FSHD:22w	hsa-miR-154	FSHD	22w	0.952346
Control:14w	hsa-miR-154*	Control	14w	NA
Control:15w	hsa-miR-154*	Control	15w	1.0061
Control:22w	hsa-miR-154*	Control	22w	NA
FSHD:14.1w	hsa-miR-154*	FSHD	14.1w	NA
FSHD:14.2w	hsa-miR-154*	FSHD	14.2w	NA
FSHD:15w	hsa-miR-154*	FSHD	15w	0.722947
FSHD:22w	hsa-miR-154*	FSHD	22w	NA
Control:14w	hsa-miR-155	Control	14w	0.641391
Control:15w	hsa-miR-155	Control	15w	0.815427
Control:22w	hsa-miR-155	Control	22w	1.57509
FSHD:14.1w	hsa-miR-155	FSHD	14.1w	1.75318
FSHD:14.2w	hsa-miR-155	FSHD	14.2w	0.599235
FSHD:15w	hsa-miR-155	FSHD	15w	1.06437
FSHD:22w	hsa-miR-155	FSHD	22w	1.0856
Control:14w	hsa-miR-155*	Control	14w	NA
Control:15w	hsa-miR-155*	Control	15w	NA
Control:22w	hsa-miR-155*	Control	22w	NA
FSHD:14.1w	hsa-miR-155*	FSHD	14.1w	NA
FSHD:14.2w	hsa-miR-155*	FSHD	14.2w	NA
FSHD:15w	hsa-miR-155*	FSHD	15w	NA
FSHD:22w	hsa-miR-155*	FSHD	22w	NA
Control:14w	hsa-miR-15a	Control	14w	NA
Control:15w	hsa-miR-15a	Control	15w	NA
Control:22w	hsa-miR-15a	Control	22w	NA
FSHD:14.1w	hsa-miR-15a	FSHD	14.1w	NA
FSHD:14.2w	hsa-miR-15a	FSHD	14.2w	1.19201
FSHD:15w	hsa-miR-15a	FSHD	15w	NA
FSHD:22w	hsa-miR-15a	FSHD	22w	0.956572
Control:14w	hsa-miR-15a*	Control	14w	NA
Control:15w	hsa-miR-15a*	Control	15w	0.84057
Control:22w	hsa-miR-15a*	Control	22w	NA
FSHD:14.1w	hsa-miR-15a*	FSHD	14.1w	NA
FSHD:14.2w	hsa-miR-15a*	FSHD	14.2w	NA
FSHD:15w	hsa-miR-15a*	FSHD	15w	0.865316
FSHD:22w	hsa-miR-15a*	FSHD	22w	NA
Control:14w	hsa-miR-15b	Control	14w	0.96159
Control:15w	hsa-miR-15b	Control	15w	1.37083
Control:22w	hsa-miR-15b	Control	22w	0.864411
FSHD:14.1w	hsa-miR-15b	FSHD	14.1w	1.05748
FSHD:14.2w	hsa-miR-15b	FSHD	14.2w	0.908174
FSHD:15w	hsa-miR-15b	FSHD	15w	1.21988
FSHD:22w	hsa-miR-15b	FSHD	22w	0.749112
Control:14w	hsa-miR-15b*	Control	14w	0.605136
Control:15w	hsa-miR-15b*	Control	15w	1.27957
Control:22w	hsa-miR-15b*	Control	22w	NA
FSHD:14.1w	hsa-miR-15b*	FSHD	14.1w	1.2695
FSHD:14.2w	hsa-miR-15b*	FSHD	14.2w	NA
FSHD:15w	hsa-miR-15b*	FSHD	15w	1.05124
FSHD:22w	hsa-miR-15b*	FSHD	22w	NA
Control:14w	hsa-miR-16	Control	14w	0.866135
Control:15w	hsa-miR-16	Control	15w	1.0071
Control:22w	hsa-miR-16	Control	22w	1.05507
FSHD:14.1w	hsa-miR-16	FSHD	14.1w	1.01271
FSHD:14.2w	hsa-miR-16	FSHD	14.2w	0.917306
FSHD:15w	hsa-miR-16	FSHD	15w	1.32643
FSHD:22w	hsa-miR-16	FSHD	22w	0.881812
Control:14w	hsa-miR-16-1*	Control	14w	NA
Control:15w	hsa-miR-16-1*	Control	15w	1.04726
Control:22w	hsa-miR-16-1*	Control	22w	1.19275
FSHD:14.1w	hsa-miR-16-1*	FSHD	14.1w	0.559619
FSHD:14.2w	hsa-miR-16-1*	FSHD	14.2w	NA
FSHD:15w	hsa-miR-16-1*	FSHD	15w	1.04338
FSHD:22w	hsa-miR-16-1*	FSHD	22w	0.881596
Control:14w	hsa-miR-16-2*	Control	14w	1.22081
Control:15w	hsa-miR-16-2*	Control	15w	1.13797
Control:22w	hsa-miR-16-2*	Control	22w	NA
FSHD:14.1w	hsa-miR-16-2*	FSHD	14.1w	NA
FSHD:14.2w	hsa-miR-16-2*	FSHD	14.2w	NA
FSHD:15w	hsa-miR-16-2*	FSHD	15w	NA
FSHD:22w	hsa-miR-16-2*	FSHD	22w	NA
Control:14w	hsa-miR-17	Control	14w	1.31103
Control:15w	hsa-miR-17	Control	15w	1.10131
Control:22w	hsa-miR-17	Control	22w	0.854266
FSHD:14.1w	hsa-miR-17	FSHD	14.1w	1.13778
FSHD:14.2w	hsa-miR-17	FSHD	14.2w	0.787629
FSHD:15w	hsa-miR-17	FSHD	15w	1.42169
FSHD:22w	hsa-miR-17	FSHD	22w	0.63636
Control:14w	hsa-miR-17*	Control	14w	NA
Control:15w	hsa-miR-17*	Control	15w	NA
Control:22w	hsa-miR-17*	Control	22w	NA
FSHD:14.1w	hsa-miR-17*	FSHD	14.1w	NA
FSHD:14.2w	hsa-miR-17*	FSHD	14.2w	NA
FSHD:15w	hsa-miR-17*	FSHD	15w	NA
FSHD:22w	hsa-miR-17*	FSHD	22w	NA
Control:14w	hsa-miR-181a	Control	14w	0.484219
Control:15w	hsa-miR-181a	Control	15w	0.913152
Control:22w	hsa-miR-181a	Control	22w	1.40674
FSHD:14.1w	hsa-miR-181a	FSHD	14.1w	1.0102
FSHD:14.2w	hsa-miR-181a	FSHD	14.2w	1.13833
FSHD:15w	hsa-miR-181a	FSHD	15w	1.04354
FSHD:22w	hsa-miR-181a	FSHD	22w	1.33973
Control:14w	hsa-miR-181a-2*	Control	14w	0.936103
Control:15w	hsa-miR-181a-2*	Control	15w	1.18993
Control:22w	hsa-miR-181a-2*	Control	22w	0.876318
FSHD:14.1w	hsa-miR-181a-2*	FSHD	14.1w	1.22829
FSHD:14.2w	hsa-miR-181a-2*	FSHD	14.2w	0.956057
FSHD:15w	hsa-miR-181a-2*	FSHD	15w	1.0301
FSHD:22w	hsa-miR-181a-2*	FSHD	22w	0.846897
Control:14w	hsa-miR-181c	Control	14w	NA
Control:15w	hsa-miR-181c	Control	15w	1.10639
Control:22w	hsa-miR-181c	Control	22w	1.48206
FSHD:14.1w	hsa-miR-181c	FSHD	14.1w	1.16229
FSHD:14.2w	hsa-miR-181c	FSHD	14.2w	0.279517
FSHD:15w	hsa-miR-181c	FSHD	15w	1.31531
FSHD:22w	hsa-miR-181c	FSHD	22w	1.01001
Control:14w	hsa-miR-181c*	Control	14w	NA
Control:15w	hsa-miR-181c*	Control	15w	1.04851
Control:22w	hsa-miR-181c*	Control	22w	NA
FSHD:14.1w	hsa-miR-181c*	FSHD	14.1w	NA
FSHD:14.2w	hsa-miR-181c*	FSHD	14.2w	1.03203
FSHD:15w	hsa-miR-181c*	FSHD	15w	NA
FSHD:22w	hsa-miR-181c*	FSHD	22w	NA
Control:14w	hsa-miR-182	Control	14w	0.625444
Control:15w	hsa-miR-182	Control	15w	0.716735
Control:22w	hsa-miR-182	Control	22w	2.20323
FSHD:14.1w	hsa-miR-182	FSHD	14.1w	0.736667
FSHD:14.2w	hsa-miR-182	FSHD	14.2w	2.50634
FSHD:15w	hsa-miR-182	FSHD	15w	0.81533
FSHD:22w	hsa-miR-182	FSHD	22w	0.672586
Control:14w	hsa-miR-182*	Control	14w	NA
Control:15w	hsa-miR-182*	Control	15w	NA
Control:22w	hsa-miR-182*	Control	22w	NA
FSHD:14.1w	hsa-miR-182*	FSHD	14.1w	NA
FSHD:14.2w	hsa-miR-182*	FSHD	14.2w	NA
FSHD:15w	hsa-miR-182*	FSHD	15w	NA
FSHD:22w	hsa-miR-182*	FSHD	22w	NA
Control:14w	hsa-miR-1825	Control	14w	NA
Control:15w	hsa-miR-1825	Control	15w	0.829319
Control:22w	hsa-miR-1825	Control	22w	NA
FSHD:14.1w	hsa-miR-1825	FSHD	14.1w	1.06788
FSHD:14.2w	hsa-miR-1825	FSHD	14.2w	NA
FSHD:15w	hsa-miR-1825	FSHD	15w	0.892286
FSHD:22w	hsa-miR-1825	FSHD	22w	0.958769
Control:14w	hsa-miR-1826	Control	14w	1.23584
Control:15w	hsa-miR-1826	Control	15w	NA
Control:22w	hsa-miR-1826	Control	22w	NA
FSHD:14.1w	hsa-miR-1826	FSHD	14.1w	1.14958
FSHD:14.2w	hsa-miR-1826	FSHD	14.2w	NA
FSHD:15w	hsa-miR-1826	FSHD	15w	NA
FSHD:22w	hsa-miR-1826	FSHD	22w	NA
Control:14w	hsa-miR-183	Control	14w	NA
Control:15w	hsa-miR-183	Control	15w	NA
Control:22w	hsa-miR-183	Control	22w	1.39163
FSHD:14.1w	hsa-miR-183	FSHD	14.1w	0.711232
FSHD:14.2w	hsa-miR-183	FSHD	14.2w	1.30861
FSHD:15w	hsa-miR-183	FSHD	15w	NA
FSHD:22w	hsa-miR-183	FSHD	22w	0.751204
Control:14w	hsa-miR-183*	Control	14w	0.810529
Control:15w	hsa-miR-183*	Control	15w	0.686183
Control:22w	hsa-miR-183*	Control	22w	1.53588
FSHD:14.1w	hsa-miR-183*	FSHD	14.1w	0.982223
FSHD:14.2w	hsa-miR-183*	FSHD	14.2w	1.59817
FSHD:15w	hsa-miR-183*	FSHD	15w	0.719847
FSHD:22w	hsa-miR-183*	FSHD	22w	NA
Control:14w	hsa-miR-184	Control	14w	NA
Control:15w	hsa-miR-184	Control	15w	NA
Control:22w	hsa-miR-184	Control	22w	NA
FSHD:14.1w	hsa-miR-184	FSHD	14.1w	NA
FSHD:14.2w	hsa-miR-184	FSHD	14.2w	1.10062
FSHD:15w	hsa-miR-184	FSHD	15w	NA
FSHD:22w	hsa-miR-184	FSHD	22w	NA
Control:14w	hsa-miR-185	Control	14w	0.492631
Control:15w	hsa-miR-185	Control	15w	NA
Control:22w	hsa-miR-185	Control	22w	0.977391
FSHD:14.1w	hsa-miR-185	FSHD	14.1w	1.4026
FSHD:14.2w	hsa-miR-185	FSHD	14.2w	0.765856
FSHD:15w	hsa-miR-185	FSHD	15w	1.90951
FSHD:22w	hsa-miR-185	FSHD	22w	1.02986
Control:14w	hsa-miR-185*	Control	14w	NA
Control:15w	hsa-miR-185*	Control	15w	NA
Control:22w	hsa-miR-185*	Control	22w	NA
FSHD:14.1w	hsa-miR-185*	FSHD	14.1w	NA
FSHD:14.2w	hsa-miR-185*	FSHD	14.2w	1.10062
FSHD:15w	hsa-miR-185*	FSHD	15w	NA
FSHD:22w	hsa-miR-185*	FSHD	22w	NA
Control:14w	hsa-miR-186	Control	14w	1.10897
Control:15w	hsa-miR-186	Control	15w	0.76737
Control:22w	hsa-miR-186	Control	22w	0.990183
FSHD:14.1w	hsa-miR-186	FSHD	14.1w	1.1475
FSHD:14.2w	hsa-miR-186	FSHD	14.2w	1.202
FSHD:15w	hsa-miR-186	FSHD	15w	0.897073
FSHD:22w	hsa-miR-186	FSHD	22w	0.95913
Control:14w	hsa-miR-186*	Control	14w	NA
Control:15w	hsa-miR-186*	Control	15w	NA
Control:22w	hsa-miR-186*	Control	22w	NA
FSHD:14.1w	hsa-miR-186*	FSHD	14.1w	NA
FSHD:14.2w	hsa-miR-186*	FSHD	14.2w	NA
FSHD:15w	hsa-miR-186*	FSHD	15w	NA
FSHD:22w	hsa-miR-186*	FSHD	22w	NA
Control:14w	hsa-miR-188-3p	Control	14w	NA
Control:15w	hsa-miR-188-3p	Control	15w	NA
Control:22w	hsa-miR-188-3p	Control	22w	0.575866
FSHD:14.1w	hsa-miR-188-3p	FSHD	14.1w	NA
FSHD:14.2w	hsa-miR-188-3p	FSHD	14.2w	1.62206
FSHD:15w	hsa-miR-188-3p	FSHD	15w	NA
FSHD:22w	hsa-miR-188-3p	FSHD	22w	NA
Control:14w	hsa-miR-18a	Control	14w	0.674123
Control:15w	hsa-miR-18a	Control	15w	2.14402
Control:22w	hsa-miR-18a	Control	22w	1.05448
FSHD:14.1w	hsa-miR-18a	FSHD	14.1w	1.19786
FSHD:14.2w	hsa-miR-18a	FSHD	14.2w	0.318612
FSHD:15w	hsa-miR-18a	FSHD	15w	2.26675
FSHD:22w	hsa-miR-18a	FSHD	22w	0.758437
Control:14w	hsa-miR-18a*	Control	14w	NA
Control:15w	hsa-miR-18a*	Control	15w	1.03992
Control:22w	hsa-miR-18a*	Control	22w	NA
FSHD:14.1w	hsa-miR-18a*	FSHD	14.1w	0.950563
FSHD:14.2w	hsa-miR-18a*	FSHD	14.2w	NA
FSHD:15w	hsa-miR-18a*	FSHD	15w	NA
FSHD:22w	hsa-miR-18a*	FSHD	22w	NA
Control:14w	hsa-miR-18b	Control	14w	NA
Control:15w	hsa-miR-18b	Control	15w	1.14167
Control:22w	hsa-miR-18b	Control	22w	NA
FSHD:14.1w	hsa-miR-18b	FSHD	14.1w	0.48041
FSHD:14.2w	hsa-miR-18b	FSHD	14.2w	NA
FSHD:15w	hsa-miR-18b	FSHD	15w	1.33337
FSHD:22w	hsa-miR-18b	FSHD	22w	NA
Control:14w	hsa-miR-18b*	Control	14w	NA
Control:15w	hsa-miR-18b*	Control	15w	NA
Control:22w	hsa-miR-18b*	Control	22w	0.848691
FSHD:14.1w	hsa-miR-18b*	FSHD	14.1w	NA
FSHD:14.2w	hsa-miR-18b*	FSHD	14.2w	NA
FSHD:15w	hsa-miR-18b*	FSHD	15w	NA
FSHD:22w	hsa-miR-18b*	FSHD	22w	NA
Control:14w	hsa-miR-190	Control	14w	NA
Control:15w	hsa-miR-190	Control	15w	1.14621
Control:22w	hsa-miR-190	Control	22w	1.3164
FSHD:14.1w	hsa-miR-190	FSHD	14.1w	0.571266
FSHD:14.2w	hsa-miR-190	FSHD	14.2w	0.460859
FSHD:15w	hsa-miR-190	FSHD	15w	1.22336
FSHD:22w	hsa-miR-190	FSHD	22w	1.45626
Control:14w	hsa-miR-190b	Control	14w	NA
Control:15w	hsa-miR-190b	Control	15w	NA
Control:22w	hsa-miR-190b	Control	22w	NA
FSHD:14.1w	hsa-miR-190b	FSHD	14.1w	NA
FSHD:14.2w	hsa-miR-190b	FSHD	14.2w	NA
FSHD:15w	hsa-miR-190b	FSHD	15w	0.739811
FSHD:22w	hsa-miR-190b	FSHD	22w	NA
Control:14w	hsa-miR-191	Control	14w	1.18659
Control:15w	hsa-miR-191	Control	15w	0.885754
Control:22w	hsa-miR-191	Control	22w	0.962754
FSHD:14.1w	hsa-miR-191	FSHD	14.1w	1.10547
FSHD:14.2w	hsa-miR-191	FSHD	14.2w	1.02705
FSHD:15w	hsa-miR-191	FSHD	15w	0.950971
FSHD:22w	hsa-miR-191	FSHD	22w	0.915301
Control:14w	hsa-miR-191*	Control	14w	NA
Control:15w	hsa-miR-191*	Control	15w	NA
Control:22w	hsa-miR-191*	Control	22w	NA
FSHD:14.1w	hsa-miR-191*	FSHD	14.1w	NA
FSHD:14.2w	hsa-miR-191*	FSHD	14.2w	NA
FSHD:15w	hsa-miR-191*	FSHD	15w	NA
FSHD:22w	hsa-miR-191*	FSHD	22w	NA
Control:14w	hsa-miR-192	Control	14w	NA
Control:15w	hsa-miR-192	Control	15w	1.12556
Control:22w	hsa-miR-192	Control	22w	1.01941
FSHD:14.1w	hsa-miR-192	FSHD	14.1w	0.871233
FSHD:14.2w	hsa-miR-192	FSHD	14.2w	0.694667
FSHD:15w	hsa-miR-192	FSHD	15w	1.29859
FSHD:22w	hsa-miR-192	FSHD	22w	0.78478
Control:14w	hsa-miR-192*	Control	14w	NA
Control:15w	hsa-miR-192*	Control	15w	NA
Control:22w	hsa-miR-192*	Control	22w	NA
FSHD:14.1w	hsa-miR-192*	FSHD	14.1w	NA
FSHD:14.2w	hsa-miR-192*	FSHD	14.2w	1.10062
FSHD:15w	hsa-miR-192*	FSHD	15w	NA
FSHD:22w	hsa-miR-192*	FSHD	22w	NA
Control:14w	hsa-miR-193a-3p	Control	14w	NA
Control:15w	hsa-miR-193a-3p	Control	15w	NA
Control:22w	hsa-miR-193a-3p	Control	22w	1.07184
FSHD:14.1w	hsa-miR-193a-3p	FSHD	14.1w	0.473667
FSHD:14.2w	hsa-miR-193a-3p	FSHD	14.2w	1.07922
FSHD:15w	hsa-miR-193a-3p	FSHD	15w	NA
FSHD:22w	hsa-miR-193a-3p	FSHD	22w	1.77577
Control:14w	hsa-miR-193a-5p	Control	14w	1.04276
Control:15w	hsa-miR-193a-5p	Control	15w	0.910813
Control:22w	hsa-miR-193a-5p	Control	22w	1.23904
FSHD:14.1w	hsa-miR-193a-5p	FSHD	14.1w	1.11829
FSHD:14.2w	hsa-miR-193a-5p	FSHD	14.2w	0.783752
FSHD:15w	hsa-miR-193a-5p	FSHD	15w	0.957564
FSHD:22w	hsa-miR-193a-5p	FSHD	22w	1.01251
Control:14w	hsa-miR-193b	Control	14w	1.31845
Control:15w	hsa-miR-193b	Control	15w	0.88405
Control:22w	hsa-miR-193b	Control	22w	1.1653
FSHD:14.1w	hsa-miR-193b	FSHD	14.1w	1.03114
FSHD:14.2w	hsa-miR-193b	FSHD	14.2w	1.20054
FSHD:15w	hsa-miR-193b	FSHD	15w	0.687461
FSHD:22w	hsa-miR-193b	FSHD	22w	0.865131
Control:14w	hsa-miR-193b*	Control	14w	0.927091
Control:15w	hsa-miR-193b*	Control	15w	1.37758
Control:22w	hsa-miR-193b*	Control	22w	1.68028
FSHD:14.1w	hsa-miR-193b*	FSHD	14.1w	NA
FSHD:14.2w	hsa-miR-193b*	FSHD	14.2w	0.604709
FSHD:15w	hsa-miR-193b*	FSHD	15w	NA
FSHD:22w	hsa-miR-193b*	FSHD	22w	NA
Control:14w	hsa-miR-194	Control	14w	NA
Control:15w	hsa-miR-194	Control	15w	NA
Control:22w	hsa-miR-194	Control	22w	NA
FSHD:14.1w	hsa-miR-194	FSHD	14.1w	NA
FSHD:14.2w	hsa-miR-194	FSHD	14.2w	0.607225
FSHD:15w	hsa-miR-194	FSHD	15w	1.34094
FSHD:22w	hsa-miR-194	FSHD	22w	NA
Control:14w	hsa-miR-194*	Control	14w	1.81385
Control:15w	hsa-miR-194*	Control	15w	NA
Control:22w	hsa-miR-194*	Control	22w	NA
FSHD:14.1w	hsa-miR-194*	FSHD	14.1w	0.651883
FSHD:14.2w	hsa-miR-194*	FSHD	14.2w	1.32242
FSHD:15w	hsa-miR-194*	FSHD	15w	NA
FSHD:22w	hsa-miR-194*	FSHD	22w	NA
Control:14w	hsa-miR-195	Control	14w	0.336939
Control:15w	hsa-miR-195	Control	15w	1.22504
Control:22w	hsa-miR-195	Control	22w	1.54338
FSHD:14.1w	hsa-miR-195	FSHD	14.1w	1.07303
FSHD:14.2w	hsa-miR-195	FSHD	14.2w	0.670763
FSHD:15w	hsa-miR-195	FSHD	15w	1.84224
FSHD:22w	hsa-miR-195	FSHD	22w	1.18385
Control:14w	hsa-miR-195*	Control	14w	NA
Control:15w	hsa-miR-195*	Control	15w	NA
Control:22w	hsa-miR-195*	Control	22w	NA
FSHD:14.1w	hsa-miR-195*	FSHD	14.1w	NA
FSHD:14.2w	hsa-miR-195*	FSHD	14.2w	NA
FSHD:15w	hsa-miR-195*	FSHD	15w	NA
FSHD:22w	hsa-miR-195*	FSHD	22w	NA
Control:14w	hsa-miR-196a*	Control	14w	1.12362
Control:15w	hsa-miR-196a*	Control	15w	NA
Control:22w	hsa-miR-196a*	Control	22w	NA
FSHD:14.1w	hsa-miR-196a*	FSHD	14.1w	NA
FSHD:14.2w	hsa-miR-196a*	FSHD	14.2w	1.2823
FSHD:15w	hsa-miR-196a*	FSHD	15w	NA
FSHD:22w	hsa-miR-196a*	FSHD	22w	1.11824
Control:14w	hsa-miR-196b	Control	14w	0.734285
Control:15w	hsa-miR-196b	Control	15w	1.23843
Control:22w	hsa-miR-196b	Control	22w	1.26092
FSHD:14.1w	hsa-miR-196b	FSHD	14.1w	1.29855
FSHD:14.2w	hsa-miR-196b	FSHD	14.2w	0.560612
FSHD:15w	hsa-miR-196b	FSHD	15w	1.55224
FSHD:22w	hsa-miR-196b	FSHD	22w	0.77178
Control:14w	hsa-miR-197	Control	14w	1.18959
Control:15w	hsa-miR-197	Control	15w	0.965858
Control:22w	hsa-miR-197	Control	22w	1.06458
FSHD:14.1w	hsa-miR-197	FSHD	14.1w	1.26119
FSHD:14.2w	hsa-miR-197	FSHD	14.2w	1.07662
FSHD:15w	hsa-miR-197	FSHD	15w	0.614867
FSHD:22w	hsa-miR-197	FSHD	22w	0.979233
Control:14w	hsa-miR-198	Control	14w	NA
Control:15w	hsa-miR-198	Control	15w	NA
Control:22w	hsa-miR-198	Control	22w	NA
FSHD:14.1w	hsa-miR-198	FSHD	14.1w	NA
FSHD:14.2w	hsa-miR-198	FSHD	14.2w	NA
FSHD:15w	hsa-miR-198	FSHD	15w	NA
FSHD:22w	hsa-miR-198	FSHD	22w	NA
Control:14w	hsa-miR-199a	Control	14w	0.906273
Control:15w	hsa-miR-199a	Control	15w	NA
Control:22w	hsa-miR-199a	Control	22w	1.00787
FSHD:14.1w	hsa-miR-199a	FSHD	14.1w	1.17193
FSHD:14.2w	hsa-miR-199a	FSHD	14.2w	0.804451
FSHD:15w	hsa-miR-199a	FSHD	15w	1.71246
FSHD:22w	hsa-miR-199a	FSHD	22w	0.689738
Control:14w	hsa-miR-199a-3p	Control	14w	0.84944
Control:15w	hsa-miR-199a-3p	Control	15w	0.969587
Control:22w	hsa-miR-199a-3p	Control	22w	1.04622
FSHD:14.1w	hsa-miR-199a-3p	FSHD	14.1w	1.04524
FSHD:14.2w	hsa-miR-199a-3p	FSHD	14.2w	0.984706
FSHD:15w	hsa-miR-199a-3p	FSHD	15w	1.37952
FSHD:22w	hsa-miR-199a-3p	FSHD	22w	0.817341
Control:14w	hsa-miR-199b	Control	14w	NA
Control:15w	hsa-miR-199b	Control	15w	NA
Control:22w	hsa-miR-199b	Control	22w	0.985478
FSHD:14.1w	hsa-miR-199b	FSHD	14.1w	1.16264
FSHD:14.2w	hsa-miR-199b	FSHD	14.2w	0.786357
FSHD:15w	hsa-miR-199b	FSHD	15w	1.08385
FSHD:22w	hsa-miR-199b	FSHD	22w	0.737121
Control:14w	hsa-miR-19a	Control	14w	0.790439
Control:15w	hsa-miR-19a	Control	15w	1.15554
Control:22w	hsa-miR-19a	Control	22w	1.13103
FSHD:14.1w	hsa-miR-19a	FSHD	14.1w	1.09506
FSHD:14.2w	hsa-miR-19a	FSHD	14.2w	0.739139
FSHD:15w	hsa-miR-19a	FSHD	15w	1.55693
FSHD:22w	hsa-miR-19a	FSHD	22w	0.768139
Control:14w	hsa-miR-19a*	Control	14w	NA
Control:15w	hsa-miR-19a*	Control	15w	NA
Control:22w	hsa-miR-19a*	Control	22w	NA
FSHD:14.1w	hsa-miR-19a*	FSHD	14.1w	NA
FSHD:14.2w	hsa-miR-19a*	FSHD	14.2w	NA
FSHD:15w	hsa-miR-19a*	FSHD	15w	NA
FSHD:22w	hsa-miR-19a*	FSHD	22w	NA
Control:14w	hsa-miR-19b	Control	14w	1.12144
Control:15w	hsa-miR-19b	Control	15w	1.05882
Control:22w	hsa-miR-19b	Control	22w	0.85008
FSHD:14.1w	hsa-miR-19b	FSHD	14.1w	1.00324
FSHD:14.2w	hsa-miR-19b	FSHD	14.2w	0.97571
FSHD:15w	hsa-miR-19b	FSHD	15w	1.18032
FSHD:22w	hsa-miR-19b	FSHD	22w	0.857461
Control:14w	hsa-miR-19b-1*	Control	14w	1.71324
Control:15w	hsa-miR-19b-1*	Control	15w	1.59087
Control:22w	hsa-miR-19b-1*	Control	22w	0.747146
FSHD:14.1w	hsa-miR-19b-1*	FSHD	14.1w	0.471564
FSHD:14.2w	hsa-miR-19b-1*	FSHD	14.2w	0.9538
FSHD:15w	hsa-miR-19b-1*	FSHD	15w	1.25498
FSHD:22w	hsa-miR-19b-1*	FSHD	22w	0.869973
Control:14w	hsa-miR-200a	Control	14w	NA
Control:15w	hsa-miR-200a	Control	15w	0.97416
Control:22w	hsa-miR-200a	Control	22w	1.1606
FSHD:14.1w	hsa-miR-200a	FSHD	14.1w	1.07094
FSHD:14.2w	hsa-miR-200a	FSHD	14.2w	NA
FSHD:15w	hsa-miR-200a	FSHD	15w	0.988683
FSHD:22w	hsa-miR-200a	FSHD	22w	0.537125
Control:14w	hsa-miR-200a*	Control	14w	NA
Control:15w	hsa-miR-200a*	Control	15w	NA
Control:22w	hsa-miR-200a*	Control	22w	NA
FSHD:14.1w	hsa-miR-200a*	FSHD	14.1w	NA
FSHD:14.2w	hsa-miR-200a*	FSHD	14.2w	NA
FSHD:15w	hsa-miR-200a*	FSHD	15w	NA
FSHD:22w	hsa-miR-200a*	FSHD	22w	NA
Control:14w	hsa-miR-200b	Control	14w	NA
Control:15w	hsa-miR-200b	Control	15w	0.983169
Control:22w	hsa-miR-200b	Control	22w	NA
FSHD:14.1w	hsa-miR-200b	FSHD	14.1w	NA
FSHD:14.2w	hsa-miR-200b	FSHD	14.2w	NA
FSHD:15w	hsa-miR-200b	FSHD	15w	NA
FSHD:22w	hsa-miR-200b	FSHD	22w	NA
Control:14w	hsa-miR-200b*	Control	14w	NA
Control:15w	hsa-miR-200b*	Control	15w	NA
Control:22w	hsa-miR-200b*	Control	22w	NA
FSHD:14.1w	hsa-miR-200b*	FSHD	14.1w	1.25915
FSHD:14.2w	hsa-miR-200b*	FSHD	14.2w	0.878848
FSHD:15w	hsa-miR-200b*	FSHD	15w	NA
FSHD:22w	hsa-miR-200b*	FSHD	22w	NA
Control:14w	hsa-miR-200c	Control	14w	NA
Control:15w	hsa-miR-200c	Control	15w	0.983169
Control:22w	hsa-miR-200c	Control	22w	NA
FSHD:14.1w	hsa-miR-200c	FSHD	14.1w	NA
FSHD:14.2w	hsa-miR-200c	FSHD	14.2w	NA
FSHD:15w	hsa-miR-200c	FSHD	15w	NA
FSHD:22w	hsa-miR-200c	FSHD	22w	NA
Control:14w	hsa-miR-200c*	Control	14w	NA
Control:15w	hsa-miR-200c*	Control	15w	NA
Control:22w	hsa-miR-200c*	Control	22w	NA
FSHD:14.1w	hsa-miR-200c*	FSHD	14.1w	NA
FSHD:14.2w	hsa-miR-200c*	FSHD	14.2w	1.10062
FSHD:15w	hsa-miR-200c*	FSHD	15w	NA
FSHD:22w	hsa-miR-200c*	FSHD	22w	NA
Control:14w	hsa-miR-202	Control	14w	NA
Control:15w	hsa-miR-202	Control	15w	NA
Control:22w	hsa-miR-202	Control	22w	0.88736
FSHD:14.1w	hsa-miR-202	FSHD	14.1w	0.927944
FSHD:14.2w	hsa-miR-202	FSHD	14.2w	NA
FSHD:15w	hsa-miR-202	FSHD	15w	0.766657
FSHD:22w	hsa-miR-202	FSHD	22w	NA
Control:14w	hsa-miR-202*	Control	14w	NA
Control:15w	hsa-miR-202*	Control	15w	NA
Control:22w	hsa-miR-202*	Control	22w	NA
FSHD:14.1w	hsa-miR-202*	FSHD	14.1w	NA
FSHD:14.2w	hsa-miR-202*	FSHD	14.2w	NA
FSHD:15w	hsa-miR-202*	FSHD	15w	NA
FSHD:22w	hsa-miR-202*	FSHD	22w	NA
Control:14w	hsa-miR-203	Control	14w	NA
Control:15w	hsa-miR-203	Control	15w	1.44747
Control:22w	hsa-miR-203	Control	22w	0.904467
FSHD:14.1w	hsa-miR-203	FSHD	14.1w	0.962088
FSHD:14.2w	hsa-miR-203	FSHD	14.2w	0.733078
FSHD:15w	hsa-miR-203	FSHD	15w	NA
FSHD:22w	hsa-miR-203	FSHD	22w	NA
Control:14w	hsa-miR-204	Control	14w	0.679311
Control:15w	hsa-miR-204	Control	15w	1.40253
Control:22w	hsa-miR-204	Control	22w	0.903855
FSHD:14.1w	hsa-miR-204	FSHD	14.1w	1.11262
FSHD:14.2w	hsa-miR-204	FSHD	14.2w	0.953912
FSHD:15w	hsa-miR-204	FSHD	15w	1.39347
FSHD:22w	hsa-miR-204	FSHD	22w	0.785172
Control:14w	hsa-miR-205	Control	14w	NA
Control:15w	hsa-miR-205	Control	15w	1.4754
Control:22w	hsa-miR-205	Control	22w	NA
FSHD:14.1w	hsa-miR-205	FSHD	14.1w	NA
FSHD:14.2w	hsa-miR-205	FSHD	14.2w	NA
FSHD:15w	hsa-miR-205	FSHD	15w	0.49299
FSHD:22w	hsa-miR-205	FSHD	22w	NA
Control:14w	hsa-miR-206	Control	14w	1.21915
Control:15w	hsa-miR-206	Control	15w	0.678564
Control:22w	hsa-miR-206	Control	22w	1.1325
FSHD:14.1w	hsa-miR-206	FSHD	14.1w	0.746239
FSHD:14.2w	hsa-miR-206	FSHD	14.2w	1.55498
FSHD:15w	hsa-miR-206	FSHD	15w	0.818927
FSHD:22w	hsa-miR-206	FSHD	22w	1.12322
Control:14w	hsa-miR-208	Control	14w	NA
Control:15w	hsa-miR-208	Control	15w	NA
Control:22w	hsa-miR-208	Control	22w	NA
FSHD:14.1w	hsa-miR-208	FSHD	14.1w	NA
FSHD:14.2w	hsa-miR-208	FSHD	14.2w	NA
FSHD:15w	hsa-miR-208	FSHD	15w	NA
FSHD:22w	hsa-miR-208	FSHD	22w	1.036
Control:14w	hsa-miR-208b	Control	14w	2.37132
Control:15w	hsa-miR-208b	Control	15w	NA
Control:22w	hsa-miR-208b	Control	22w	0.427046
FSHD:14.1w	hsa-miR-208b	FSHD	14.1w	0.745945
FSHD:14.2w	hsa-miR-208b	FSHD	14.2w	1.75679
FSHD:15w	hsa-miR-208b	FSHD	15w	NA
FSHD:22w	hsa-miR-208b	FSHD	22w	NA
Control:14w	hsa-miR-20a	Control	14w	0.992216
Control:15w	hsa-miR-20a	Control	15w	1.34417
Control:22w	hsa-miR-20a	Control	22w	0.898906
FSHD:14.1w	hsa-miR-20a	FSHD	14.1w	0.959886
FSHD:14.2w	hsa-miR-20a	FSHD	14.2w	0.759589
FSHD:15w	hsa-miR-20a	FSHD	15w	1.6421
FSHD:22w	hsa-miR-20a	FSHD	22w	0.696668
Control:14w	hsa-miR-20a*	Control	14w	NA
Control:15w	hsa-miR-20a*	Control	15w	1.02729
Control:22w	hsa-miR-20a*	Control	22w	0.79049
FSHD:14.1w	hsa-miR-20a*	FSHD	14.1w	0.950034
FSHD:14.2w	hsa-miR-20a*	FSHD	14.2w	0.842376
FSHD:15w	hsa-miR-20a*	FSHD	15w	1.12851
FSHD:22w	hsa-miR-20a*	FSHD	22w	0.964955
Control:14w	hsa-miR-20b	Control	14w	0.860227
Control:15w	hsa-miR-20b	Control	15w	1.06881
Control:22w	hsa-miR-20b	Control	22w	1.00645
FSHD:14.1w	hsa-miR-20b	FSHD	14.1w	1.20391
FSHD:14.2w	hsa-miR-20b	FSHD	14.2w	0.647757
FSHD:15w	hsa-miR-20b	FSHD	15w	1.68442
FSHD:22w	hsa-miR-20b	FSHD	22w	0.822689
Control:14w	hsa-miR-20b*	Control	14w	NA
Control:15w	hsa-miR-20b*	Control	15w	NA
Control:22w	hsa-miR-20b*	Control	22w	NA
FSHD:14.1w	hsa-miR-20b*	FSHD	14.1w	NA
FSHD:14.2w	hsa-miR-20b*	FSHD	14.2w	NA
FSHD:15w	hsa-miR-20b*	FSHD	15w	NA
FSHD:22w	hsa-miR-20b*	FSHD	22w	NA
Control:14w	hsa-miR-21	Control	14w	0.600013
Control:15w	hsa-miR-21	Control	15w	1.03704
Control:22w	hsa-miR-21	Control	22w	1.17313
FSHD:14.1w	hsa-miR-21	FSHD	14.1w	0.95262
FSHD:14.2w	hsa-miR-21	FSHD	14.2w	1.16592
FSHD:15w	hsa-miR-21	FSHD	15w	1.19349
FSHD:22w	hsa-miR-21	FSHD	22w	1.03346
Control:14w	hsa-miR-21*	Control	14w	NA
Control:15w	hsa-miR-21*	Control	15w	NA
Control:22w	hsa-miR-21*	Control	22w	NA
FSHD:14.1w	hsa-miR-21*	FSHD	14.1w	NA
FSHD:14.2w	hsa-miR-21*	FSHD	14.2w	NA
FSHD:15w	hsa-miR-21*	FSHD	15w	NA
FSHD:22w	hsa-miR-21*	FSHD	22w	NA
Control:14w	hsa-miR-210	Control	14w	1.08577
Control:15w	hsa-miR-210	Control	15w	0.746213
Control:22w	hsa-miR-210	Control	22w	1.2125
FSHD:14.1w	hsa-miR-210	FSHD	14.1w	1.30159
FSHD:14.2w	hsa-miR-210	FSHD	14.2w	0.825129
FSHD:15w	hsa-miR-210	FSHD	15w	0.864267
FSHD:22w	hsa-miR-210	FSHD	22w	1.09667
Control:14w	hsa-miR-211	Control	14w	NA
Control:15w	hsa-miR-211	Control	15w	1.39482
Control:22w	hsa-miR-211	Control	22w	NA
FSHD:14.1w	hsa-miR-211	FSHD	14.1w	NA
FSHD:14.2w	hsa-miR-211	FSHD	14.2w	NA
FSHD:15w	hsa-miR-211	FSHD	15w	0.521473
FSHD:22w	hsa-miR-211	FSHD	22w	NA
Control:14w	hsa-miR-212	Control	14w	0.873902
Control:15w	hsa-miR-212	Control	15w	NA
Control:22w	hsa-miR-212	Control	22w	1.1779
FSHD:14.1w	hsa-miR-212	FSHD	14.1w	1.3656
FSHD:14.2w	hsa-miR-212	FSHD	14.2w	0.663266
FSHD:15w	hsa-miR-212	FSHD	15w	1.20486
FSHD:22w	hsa-miR-212	FSHD	22w	0.905426
Control:14w	hsa-miR-213	Control	14w	NA
Control:15w	hsa-miR-213	Control	15w	1.05083
Control:22w	hsa-miR-213	Control	22w	NA
FSHD:14.1w	hsa-miR-213	FSHD	14.1w	NA
FSHD:14.2w	hsa-miR-213	FSHD	14.2w	1.02976
FSHD:15w	hsa-miR-213	FSHD	15w	NA
FSHD:22w	hsa-miR-213	FSHD	22w	NA
Control:14w	hsa-miR-214	Control	14w	0.960853
Control:15w	hsa-miR-214	Control	15w	1.23902
Control:22w	hsa-miR-214	Control	22w	1.11863
FSHD:14.1w	hsa-miR-214	FSHD	14.1w	1.57394
FSHD:14.2w	hsa-miR-214	FSHD	14.2w	0.710249
FSHD:15w	hsa-miR-214	FSHD	15w	1.09087
FSHD:22w	hsa-miR-214	FSHD	22w	0.615753
Control:14w	hsa-miR-214*	Control	14w	1.31583
Control:15w	hsa-miR-214*	Control	15w	1.13885
Control:22w	hsa-miR-214*	Control	22w	0.887348
FSHD:14.1w	hsa-miR-214*	FSHD	14.1w	1.00992
FSHD:14.2w	hsa-miR-214*	FSHD	14.2w	0.958674
FSHD:15w	hsa-miR-214*	FSHD	15w	1.21837
FSHD:22w	hsa-miR-214*	FSHD	22w	0.637539
Control:14w	hsa-miR-215	Control	14w	0.432823
Control:15w	hsa-miR-215	Control	15w	1.39177
Control:22w	hsa-miR-215	Control	22w	1.29016
FSHD:14.1w	hsa-miR-215	FSHD	14.1w	1.23419
FSHD:14.2w	hsa-miR-215	FSHD	14.2w	NA
FSHD:15w	hsa-miR-215	FSHD	15w	NA
FSHD:22w	hsa-miR-215	FSHD	22w	1.28038
Control:14w	hsa-miR-216a	Control	14w	NA
Control:15w	hsa-miR-216a	Control	15w	NA
Control:22w	hsa-miR-216a	Control	22w	1.24829
FSHD:14.1w	hsa-miR-216a	FSHD	14.1w	1.12138
FSHD:14.2w	hsa-miR-216a	FSHD	14.2w	NA
FSHD:15w	hsa-miR-216a	FSHD	15w	NA
FSHD:22w	hsa-miR-216a	FSHD	22w	0.631533
Control:14w	hsa-miR-216b	Control	14w	NA
Control:15w	hsa-miR-216b	Control	15w	NA
Control:22w	hsa-miR-216b	Control	22w	NA
FSHD:14.1w	hsa-miR-216b	FSHD	14.1w	NA
FSHD:14.2w	hsa-miR-216b	FSHD	14.2w	2.6791
FSHD:15w	hsa-miR-216b	FSHD	15w	NA
FSHD:22w	hsa-miR-216b	FSHD	22w	0.425607
Control:14w	hsa-miR-217	Control	14w	NA
Control:15w	hsa-miR-217	Control	15w	NA
Control:22w	hsa-miR-217	Control	22w	NA
FSHD:14.1w	hsa-miR-217	FSHD	14.1w	NA
FSHD:14.2w	hsa-miR-217	FSHD	14.2w	NA
FSHD:15w	hsa-miR-217	FSHD	15w	NA
FSHD:22w	hsa-miR-217	FSHD	22w	NA
Control:14w	hsa-miR-218	Control	14w	1.18937
Control:15w	hsa-miR-218	Control	15w	1.21385
Control:22w	hsa-miR-218	Control	22w	1.1383
FSHD:14.1w	hsa-miR-218	FSHD	14.1w	0.81617
FSHD:14.2w	hsa-miR-218	FSHD	14.2w	1.28364
FSHD:15w	hsa-miR-218	FSHD	15w	0.91813
FSHD:22w	hsa-miR-218	FSHD	22w	0.63261
Control:14w	hsa-miR-218-1*	Control	14w	NA
Control:15w	hsa-miR-218-1*	Control	15w	2.77343
Control:22w	hsa-miR-218-1*	Control	22w	NA
FSHD:14.1w	hsa-miR-218-1*	FSHD	14.1w	0.317121
FSHD:14.2w	hsa-miR-218-1*	FSHD	14.2w	3.47722
FSHD:15w	hsa-miR-218-1*	FSHD	15w	0.704539
FSHD:22w	hsa-miR-218-1*	FSHD	22w	0.387009
Control:14w	hsa-miR-218-2*	Control	14w	NA
Control:15w	hsa-miR-218-2*	Control	15w	NA
Control:22w	hsa-miR-218-2*	Control	22w	0.848691
FSHD:14.1w	hsa-miR-218-2*	FSHD	14.1w	NA
FSHD:14.2w	hsa-miR-218-2*	FSHD	14.2w	NA
FSHD:15w	hsa-miR-218-2*	FSHD	15w	NA
FSHD:22w	hsa-miR-218-2*	FSHD	22w	NA
Control:14w	hsa-miR-219	Control	14w	NA
Control:15w	hsa-miR-219	Control	15w	NA
Control:22w	hsa-miR-219	Control	22w	NA
FSHD:14.1w	hsa-miR-219	FSHD	14.1w	1.14249
FSHD:14.2w	hsa-miR-219	FSHD	14.2w	0.968585
FSHD:15w	hsa-miR-219	FSHD	15w	NA
FSHD:22w	hsa-miR-219	FSHD	22w	NA
Control:14w	hsa-miR-219-1-3p	Control	14w	NA
Control:15w	hsa-miR-219-1-3p	Control	15w	NA
Control:22w	hsa-miR-219-1-3p	Control	22w	NA
FSHD:14.1w	hsa-miR-219-1-3p	FSHD	14.1w	NA
FSHD:14.2w	hsa-miR-219-1-3p	FSHD	14.2w	NA
FSHD:15w	hsa-miR-219-1-3p	FSHD	15w	NA
FSHD:22w	hsa-miR-219-1-3p	FSHD	22w	NA
Control:14w	hsa-miR-219-2-3p	Control	14w	NA
Control:15w	hsa-miR-219-2-3p	Control	15w	NA
Control:22w	hsa-miR-219-2-3p	Control	22w	NA
FSHD:14.1w	hsa-miR-219-2-3p	FSHD	14.1w	NA
FSHD:14.2w	hsa-miR-219-2-3p	FSHD	14.2w	NA
FSHD:15w	hsa-miR-219-2-3p	FSHD	15w	NA
FSHD:22w	hsa-miR-219-2-3p	FSHD	22w	NA
Control:14w	hsa-miR-22	Control	14w	0.436289
Control:15w	hsa-miR-22	Control	15w	1.03557
Control:22w	hsa-miR-22	Control	22w	1.15383
FSHD:14.1w	hsa-miR-22	FSHD	14.1w	1.15306
FSHD:14.2w	hsa-miR-22	FSHD	14.2w	1.54734
FSHD:15w	hsa-miR-22	FSHD	15w	0.911944
FSHD:22w	hsa-miR-22	FSHD	22w	1.17896
Control:14w	hsa-miR-22*	Control	14w	1.05216
Control:15w	hsa-miR-22*	Control	15w	1.16125
Control:22w	hsa-miR-22*	Control	22w	0.920164
FSHD:14.1w	hsa-miR-22*	FSHD	14.1w	NA
FSHD:14.2w	hsa-miR-22*	FSHD	14.2w	1.01513
FSHD:15w	hsa-miR-22*	FSHD	15w	NA
FSHD:22w	hsa-miR-22*	FSHD	22w	1.17796
Control:14w	hsa-miR-220	Control	14w	NA
Control:15w	hsa-miR-220	Control	15w	NA
Control:22w	hsa-miR-220	Control	22w	NA
FSHD:14.1w	hsa-miR-220	FSHD	14.1w	NA
FSHD:14.2w	hsa-miR-220	FSHD	14.2w	NA
FSHD:15w	hsa-miR-220	FSHD	15w	NA
FSHD:22w	hsa-miR-220	FSHD	22w	NA
Control:14w	hsa-miR-220b	Control	14w	NA
Control:15w	hsa-miR-220b	Control	15w	NA
Control:22w	hsa-miR-220b	Control	22w	NA
FSHD:14.1w	hsa-miR-220b	FSHD	14.1w	NA
FSHD:14.2w	hsa-miR-220b	FSHD	14.2w	NA
FSHD:15w	hsa-miR-220b	FSHD	15w	NA
FSHD:22w	hsa-miR-220b	FSHD	22w	NA
Control:14w	hsa-miR-220c	Control	14w	NA
Control:15w	hsa-miR-220c	Control	15w	NA
Control:22w	hsa-miR-220c	Control	22w	NA
FSHD:14.1w	hsa-miR-220c	FSHD	14.1w	NA
FSHD:14.2w	hsa-miR-220c	FSHD	14.2w	NA
FSHD:15w	hsa-miR-220c	FSHD	15w	NA
FSHD:22w	hsa-miR-220c	FSHD	22w	1.036
Control:14w	hsa-miR-221	Control	14w	0.922434
Control:15w	hsa-miR-221	Control	15w	1.05493
Control:22w	hsa-miR-221	Control	22w	0.949141
FSHD:14.1w	hsa-miR-221	FSHD	14.1w	0.949207
FSHD:14.2w	hsa-miR-221	FSHD	14.2w	0.880461
FSHD:15w	hsa-miR-221	FSHD	15w	1.19653
FSHD:22w	hsa-miR-221	FSHD	22w	1.08271
Control:14w	hsa-miR-221*	Control	14w	NA
Control:15w	hsa-miR-221*	Control	15w	NA
Control:22w	hsa-miR-221*	Control	22w	NA
FSHD:14.1w	hsa-miR-221*	FSHD	14.1w	NA
FSHD:14.2w	hsa-miR-221*	FSHD	14.2w	NA
FSHD:15w	hsa-miR-221*	FSHD	15w	NA
FSHD:22w	hsa-miR-221*	FSHD	22w	NA
Control:14w	hsa-miR-222	Control	14w	1.33588
Control:15w	hsa-miR-222	Control	15w	1.08021
Control:22w	hsa-miR-222	Control	22w	1.02872
FSHD:14.1w	hsa-miR-222	FSHD	14.1w	0.934197
FSHD:14.2w	hsa-miR-222	FSHD	14.2w	0.783903
FSHD:15w	hsa-miR-222	FSHD	15w	0.803487
FSHD:22w	hsa-miR-222	FSHD	22w	1.14485
Control:14w	hsa-miR-222*	Control	14w	NA
Control:15w	hsa-miR-222*	Control	15w	0.296518
Control:22w	hsa-miR-222*	Control	22w	NA
FSHD:14.1w	hsa-miR-222*	FSHD	14.1w	NA
FSHD:14.2w	hsa-miR-222*	FSHD	14.2w	3.64935
FSHD:15w	hsa-miR-222*	FSHD	15w	NA
FSHD:22w	hsa-miR-222*	FSHD	22w	NA
Control:14w	hsa-miR-223	Control	14w	0.522223
Control:15w	hsa-miR-223	Control	15w	0.953225
Control:22w	hsa-miR-223	Control	22w	1.11638
FSHD:14.1w	hsa-miR-223	FSHD	14.1w	1.15802
FSHD:14.2w	hsa-miR-223	FSHD	14.2w	0.574034
FSHD:15w	hsa-miR-223	FSHD	15w	1.03236
FSHD:22w	hsa-miR-223	FSHD	22w	2.62211
Control:14w	hsa-miR-223*	Control	14w	NA
Control:15w	hsa-miR-223*	Control	15w	NA
Control:22w	hsa-miR-223*	Control	22w	NA
FSHD:14.1w	hsa-miR-223*	FSHD	14.1w	NA
FSHD:14.2w	hsa-miR-223*	FSHD	14.2w	NA
FSHD:15w	hsa-miR-223*	FSHD	15w	NA
FSHD:22w	hsa-miR-223*	FSHD	22w	NA
Control:14w	hsa-miR-224	Control	14w	1.10614
Control:15w	hsa-miR-224	Control	15w	1.46693
Control:22w	hsa-miR-224	Control	22w	0.743674
FSHD:14.1w	hsa-miR-224	FSHD	14.1w	1.04103
FSHD:14.2w	hsa-miR-224	FSHD	14.2w	0.869394
FSHD:15w	hsa-miR-224	FSHD	15w	1.55517
FSHD:22w	hsa-miR-224	FSHD	22w	0.588763
Control:14w	hsa-miR-23a	Control	14w	0.8921
Control:15w	hsa-miR-23a	Control	15w	0.900213
Control:22w	hsa-miR-23a	Control	22w	0.959429
FSHD:14.1w	hsa-miR-23a	FSHD	14.1w	0.94926
FSHD:14.2w	hsa-miR-23a	FSHD	14.2w	0.894864
FSHD:15w	hsa-miR-23a	FSHD	15w	0.993768
FSHD:22w	hsa-miR-23a	FSHD	22w	1.53745
Control:14w	hsa-miR-23a*	Control	14w	NA
Control:15w	hsa-miR-23a*	Control	15w	NA
Control:22w	hsa-miR-23a*	Control	22w	NA
FSHD:14.1w	hsa-miR-23a*	FSHD	14.1w	NA
FSHD:14.2w	hsa-miR-23a*	FSHD	14.2w	NA
FSHD:15w	hsa-miR-23a*	FSHD	15w	NA
FSHD:22w	hsa-miR-23a*	FSHD	22w	NA
Control:14w	hsa-miR-23b	Control	14w	1.26414
Control:15w	hsa-miR-23b	Control	15w	NA
Control:22w	hsa-miR-23b	Control	22w	0.979602
FSHD:14.1w	hsa-miR-23b	FSHD	14.1w	0.547122
FSHD:14.2w	hsa-miR-23b	FSHD	14.2w	1.16092
FSHD:15w	hsa-miR-23b	FSHD	15w	0.991276
FSHD:22w	hsa-miR-23b	FSHD	22w	1.3045
Control:14w	hsa-miR-23b*	Control	14w	NA
Control:15w	hsa-miR-23b*	Control	15w	0.983169
Control:22w	hsa-miR-23b*	Control	22w	NA
FSHD:14.1w	hsa-miR-23b*	FSHD	14.1w	NA
FSHD:14.2w	hsa-miR-23b*	FSHD	14.2w	NA
FSHD:15w	hsa-miR-23b*	FSHD	15w	NA
FSHD:22w	hsa-miR-23b*	FSHD	22w	NA
Control:14w	hsa-miR-24	Control	14w	1.09301
Control:15w	hsa-miR-24	Control	15w	0.811821
Control:22w	hsa-miR-24	Control	22w	1.10685
FSHD:14.1w	hsa-miR-24	FSHD	14.1w	0.928026
FSHD:14.2w	hsa-miR-24	FSHD	14.2w	1.05162
FSHD:15w	hsa-miR-24	FSHD	15w	0.893505
FSHD:22w	hsa-miR-24	FSHD	22w	1.16764
Control:14w	hsa-miR-24-1*	Control	14w	NA
Control:15w	hsa-miR-24-1*	Control	15w	NA
Control:22w	hsa-miR-24-1*	Control	22w	NA
FSHD:14.1w	hsa-miR-24-1*	FSHD	14.1w	NA
FSHD:14.2w	hsa-miR-24-1*	FSHD	14.2w	NA
FSHD:15w	hsa-miR-24-1*	FSHD	15w	NA
FSHD:22w	hsa-miR-24-1*	FSHD	22w	1.036
Control:14w	hsa-miR-24-2*	Control	14w	NA
Control:15w	hsa-miR-24-2*	Control	15w	0.784371
Control:22w	hsa-miR-24-2*	Control	22w	0.919468
FSHD:14.1w	hsa-miR-24-2*	FSHD	14.1w	1.0555
FSHD:14.2w	hsa-miR-24-2*	FSHD	14.2w	1.01865
FSHD:15w	hsa-miR-24-2*	FSHD	15w	0.880944
FSHD:22w	hsa-miR-24-2*	FSHD	22w	NA
Control:14w	hsa-miR-25	Control	14w	1.26652
Control:15w	hsa-miR-25	Control	15w	0.951898
Control:22w	hsa-miR-25	Control	22w	0.689891
FSHD:14.1w	hsa-miR-25	FSHD	14.1w	1.04075
FSHD:14.2w	hsa-miR-25	FSHD	14.2w	1.03324
FSHD:15w	hsa-miR-25	FSHD	15w	1.25461
FSHD:22w	hsa-miR-25	FSHD	22w	0.891163
Control:14w	hsa-miR-25*	Control	14w	NA
Control:15w	hsa-miR-25*	Control	15w	NA
Control:22w	hsa-miR-25*	Control	22w	NA
FSHD:14.1w	hsa-miR-25*	FSHD	14.1w	NA
FSHD:14.2w	hsa-miR-25*	FSHD	14.2w	NA
FSHD:15w	hsa-miR-25*	FSHD	15w	NA
FSHD:22w	hsa-miR-25*	FSHD	22w	NA
Control:14w	hsa-miR-26a	Control	14w	0.618324
Control:15w	hsa-miR-26a	Control	15w	1.08718
Control:22w	hsa-miR-26a	Control	22w	1.09879
FSHD:14.1w	hsa-miR-26a	FSHD	14.1w	0.998274
FSHD:14.2w	hsa-miR-26a	FSHD	14.2w	0.841273
FSHD:15w	hsa-miR-26a	FSHD	15w	1.33853
FSHD:22w	hsa-miR-26a	FSHD	22w	1.20435
Control:14w	hsa-miR-26a-1*	Control	14w	0.455306
Control:15w	hsa-miR-26a-1*	Control	15w	1.49005
Control:22w	hsa-miR-26a-1*	Control	22w	NA
FSHD:14.1w	hsa-miR-26a-1*	FSHD	14.1w	NA
FSHD:14.2w	hsa-miR-26a-1*	FSHD	14.2w	NA
FSHD:15w	hsa-miR-26a-1*	FSHD	15w	1.51494
FSHD:22w	hsa-miR-26a-1*	FSHD	22w	NA
Control:14w	hsa-miR-26a-2*	Control	14w	NA
Control:15w	hsa-miR-26a-2*	Control	15w	NA
Control:22w	hsa-miR-26a-2*	Control	22w	NA
FSHD:14.1w	hsa-miR-26a-2*	FSHD	14.1w	NA
FSHD:14.2w	hsa-miR-26a-2*	FSHD	14.2w	NA
FSHD:15w	hsa-miR-26a-2*	FSHD	15w	NA
FSHD:22w	hsa-miR-26a-2*	FSHD	22w	NA
Control:14w	hsa-miR-26b	Control	14w	0.509219
Control:15w	hsa-miR-26b	Control	15w	1.06043
Control:22w	hsa-miR-26b	Control	22w	1.35606
FSHD:14.1w	hsa-miR-26b	FSHD	14.1w	0.938261
FSHD:14.2w	hsa-miR-26b	FSHD	14.2w	0.759378
FSHD:15w	hsa-miR-26b	FSHD	15w	1.56609
FSHD:22w	hsa-miR-26b	FSHD	22w	1.22388
Control:14w	hsa-miR-26b*	Control	14w	NA
Control:15w	hsa-miR-26b*	Control	15w	1.20456
Control:22w	hsa-miR-26b*	Control	22w	NA
FSHD:14.1w	hsa-miR-26b*	FSHD	14.1w	NA
FSHD:14.2w	hsa-miR-26b*	FSHD	14.2w	0.736648
FSHD:15w	hsa-miR-26b*	FSHD	15w	0.902194
FSHD:22w	hsa-miR-26b*	FSHD	22w	NA
Control:14w	hsa-miR-27a	Control	14w	0.635253
Control:15w	hsa-miR-27a	Control	15w	0.962664
[truncated: 3,190 more rows]
