# Supplementary material for: miRNA Expression in Control and FSHD Fetal Human Muscle Biopsies
Source: PLoS One. 2015 Feb 18;10(2):e0116853. doi: 10.1371/journal.pone.0116853 (PMC4333765; doi:10.1371/journal.pone.0116853)
Supplement: S2 Table — (XLSX) [file pone.0116853.s004.xlsx]

## Sheet: miRNAs_up_Targets_down.csv
Table S2- List of the 632 predicted targets for the exclusive FSHD microRNAs.
Unigene	EntrezID	symbol	miRNA
Hs.368417	40	ASIC2	hsa-miR-34a
Hs.470316	90	ACVR1	hsa-miR-330
Hs.603286	90	ACVR1	hsa-miR-330
Hs.626544	182	JAG1	hsa-miR-34a
Hs.713934	182	JAG1	hsa-miR-34a
Hs.405348	186	AGTR2	hsa-miR-330
Hs.601592	186	AGTR2	hsa-miR-330
Hs.513490	226	ALDOA	hsa-miR-34a
Hs.499725	288	ANK3	hsa-miR-34a
Hs.690023	288	ANK3	hsa-miR-34a
Hs.722710	288	ANK3	hsa-miR-34a
Hs.731403	288	ANK3	hsa-miR-34a
Hs.479602	323	APBB2	hsa-miR-330
Hs.720643	323	APBB2	hsa-miR-330
Hs.734795	323	APBB2	hsa-miR-330
Hs.434980	351	APP	hsa-miR-380-3p
Hs.713750	351	APP	hsa-miR-380-3p
Hs.270833	374	AREG	hsa-miR-34a
Hs.652183	378	ARF4	hsa-miR-625
Hs.6838	390	RND3	hsa-miR-330
Hs.731629	390	RND3	hsa-miR-330
Hs.506276	490	ATP2B1	hsa-miR-330
Hs.607220	490	ATP2B1	hsa-miR-330
Hs.610752	490	ATP2B1	hsa-miR-330
Hs.705540	490	ATP2B1	hsa-miR-330
Hs.590970	558	AXL	hsa-miR-34a
Hs.703346	558	AXL	hsa-miR-34a
Hs.420483	590	BCHE	hsa-miR-625
Hs.523852	595	CCND1	hsa-miR-34a
Hs.732748	595	CCND1	hsa-miR-34a
Hs.150749	596	BCL2	hsa-miR-34a
Hs.415209	607	BCL9	hsa-miR-330
Hs.380403	648	BMI1	hsa-miR-330
Hs.471119	659	BMPR2	hsa-miR-330
Hs.732526	659	BMPR2	hsa-miR-330
Hs.436445	734	OSGIN2	hsa-miR-34a
Hs.37014	766	CA7	hsa-miR-34a
Hs.437444	777	CACNA1E	hsa-miR-34a
Hs.537770	777	CACNA1E	hsa-miR-34a
Hs.611396	777	CACNA1E	hsa-miR-34a
Hs.637070	777	CACNA1E	hsa-miR-34a
Hs.635	782	CACNB1	hsa-miR-34a
Hs.59093	783	CACNB2	hsa-miR-516b
Hs.250712	784	CACNB3	hsa-miR-34a
Hs.587729	784	CACNB3	hsa-miR-34a
Hs.489127	799	CALCR	hsa-miR-34a
Hs.598672	829	CAPZA1	hsa-miR-330
Hs.368982	835	CASP2	hsa-miR-34a
Hs.632476	844	CASQ1	hsa-miR-625
Hs.513811	863	CBFA2T3	hsa-miR-34a
Hs.717542	863	CBFA2T3	hsa-miR-34a
Hs.504096	867	CBL	hsa-miR-380-3p
Hs.437705	993	CDC25A	hsa-miR-34a
Hs.119882	1021	CDK6	hsa-miR-34a
Hs.594280	1021	CDK6	hsa-miR-34a
Hs.606869	1021	CDK6	hsa-miR-34a
Hs.612501	1021	CDK6	hsa-miR-34a
Hs.708472	1021	CDK6	hsa-miR-34a
Hs.25601	1107	CHD3	hsa-miR-34a
Hs.706339	1107	CHD3	hsa-miR-34a
Hs.24529	1111	CHEK1	hsa-miR-331-5p
Hs.595920	1111	CHEK1	hsa-miR-331-5p
Hs.601559	1112	FOXN3	hsa-miR-34a
Hs.621371	1112	FOXN3	hsa-miR-34a
Hs.382202	1116	CHI3L1	hsa-miR-330
Hs.518460	1173	AP2M1	hsa-miR-330
Hs.713745	1173	AP2M1	hsa-miR-330
Hs.489365	1174	AP1S1	hsa-miR-582-5p
Hs.730952	1174	AP1S1	hsa-miR-582-5p
Hs.736338	1174	AP1S1	hsa-miR-582-5p
Hs.602520	1211	CLTA	hsa-miR-582-5p
Hs.629185	1211	CLTA	hsa-miR-582-5p
Hs.735741	1211	CLTA	hsa-miR-582-5p
Hs.233240	1293	COL6A3	hsa-miR-330
Hs.101302	1303	COL12A1	hsa-miR-34a
Hs.339278	1315	COPB1	hsa-miR-380-3p
Hs.619340	1315	COPB1	hsa-miR-380-3p
Hs.445757	1380	CR2	hsa-miR-34a
Hs.609955	1380	CR2	hsa-miR-34a
Hs.459759	1387	CREBBP	hsa-miR-330
Hs.595172	1387	CREBBP	hsa-miR-330
Hs.600458	1387	CREBBP	hsa-miR-330
Hs.708378	1387	CREBBP	hsa-miR-330
Hs.586219	1436	CSF1R	hsa-miR-34a
Hs.129206	1456	CSNK1G3	hsa-miR-330
Hs.705840	1456	CSNK1G3	hsa-miR-330
Hs.19904	1491	CTH	hsa-miR-582-5p
Hs.314543	1501	CTNND2	hsa-miR-34a
Hs.595576	1501	CTNND2	hsa-miR-34a
Hs.713147	1501	CTNND2	hsa-miR-34a
Hs.76111	1605	DAG1	hsa-miR-330
Hs.605721	1605	DAG1	hsa-miR-330
Hs.725679	1605	DAG1	hsa-miR-330
Hs.731728	1605	DAG1	hsa-miR-330
Hs.70936	1617	DAZ1	hsa-miR-516b
Hs.600914	1617	DAZ1	hsa-miR-34a
Hs.600914	1617	DAZ1	hsa-miR-516b
Hs.732961	1617	DAZ1	hsa-miR-34a
Hs.732961	1617	DAZ1	hsa-miR-516b
Hs.532316	1620	DBC1	hsa-miR-34a
Hs.34780	1641	DCX	hsa-miR-34a
Hs.607729	1641	DCX	hsa-miR-34a
Hs.407015	1745	DLX1	hsa-miR-330
Hs.613853	1745	DLX1	hsa-miR-330
Hs.625055	1745	DLX1	hsa-miR-330
Hs.99348	1749	DLX5	hsa-miR-582-5p
Hs.515474	1762	DMWD	hsa-miR-34a
Hs.519659	1809	DPYSL3	hsa-miR-330
Hs.714217	1809	DPYSL3	hsa-miR-330
Hs.282326	1827	RCAN1	hsa-miR-34a
Hs.593937	1827	RCAN1	hsa-miR-34a
Hs.737849	1827	RCAN1	hsa-miR-34a
Hs.654393	1869	E2F1	hsa-miR-330
Hs.269408	1871	E2F3	hsa-miR-34a
Hs.445758	1875	E2F5	hsa-miR-34a
Hs.326035	1958	EGR1	hsa-miR-516b
Hs.738738	1974	EIF4A2	hsa-miR-582-5p
Hs.13211	1977	EIF4E	hsa-miR-330
Hs.13211	1977	EIF4E	hsa-miR-380-3p
Hs.135646	1997	ELF1	hsa-miR-330
Hs.371218	2043	EPHA4	hsa-miR-34a
Hs.602500	2043	EPHA4	hsa-miR-34a
Hs.622218	2043	EPHA4	hsa-miR-34a
Hs.591160	2059	EPS8	hsa-miR-582-5p
Hs.609259	2059	EPS8	hsa-miR-582-5p
Hs.732584	2059	EPS8	hsa-miR-582-5p
Hs.208124	2099	ESR1	hsa-miR-330
Hs.605516	2099	ESR1	hsa-miR-330
Hs.630134	2099	ESR1	hsa-miR-330
Hs.110849	2101	ESRRA	hsa-miR-34a
Hs.374477	2130	EWSR1	hsa-miR-582-5p
Hs.713222	2130	EWSR1	hsa-miR-582-5p
Hs.368404	2132	EXT2	hsa-miR-516b
Hs.625019	2132	EXT2	hsa-miR-516b
Hs.406678	2180	ACSL1	hsa-miR-34a
Hs.268785	2182	ACSL4	hsa-miR-34a
Hs.77424	2209	FCGR1A	hsa-miR-516b
Hs.739894	2209	FCGR1A	hsa-miR-516b
Hs.77424	2210	FCGR1A	hsa-miR-516b
Hs.739894	2210	FCGR1A	hsa-miR-516b
Hs.300774	2244	FGB	hsa-miR-380-3p
Hs.620780	2260	FGFR1	hsa-miR-330
Hs.690894	2260	FGFR1	hsa-miR-330
Hs.57687	2275	FHL3	hsa-miR-516b
Hs.11392	2277	FIGF	hsa-miR-330
Hs.632336	2290	FOXG1	hsa-miR-330
Hs.632336	2290	FOXG1	hsa-miR-34a
Hs.695962	2290	FOXG1	hsa-miR-330
Hs.695962	2290	FOXG1	hsa-miR-34a
Hs.701383	2290	FOXG1	hsa-miR-330
Hs.701383	2290	FOXG1	hsa-miR-34a
Hs.514038	2319	FLOT2	hsa-miR-34a
Hs.609817	2319	FLOT2	hsa-miR-34a
Hs.496911	2334	AFF2	hsa-miR-330
Hs.89426	2444	FRK	hsa-miR-330
Hs.609023	2444	FRK	hsa-miR-330
Hs.390420	2526	FUT4	hsa-miR-330
Hs.597649	2530	FUT8	hsa-miR-34a
Hs.627697	2530	FUT8	hsa-miR-34a
Hs.65029	2619	GAS1	hsa-miR-34a
Hs.707687	2641	GCG	hsa-miR-330
Hs.41565	2660	MSTN	hsa-miR-380-3p
Hs.584238	2731	GLDC	hsa-miR-330
Hs.603778	2731	GLDC	hsa-miR-330
Hs.151413	2764	GMFB	hsa-miR-34a
Hs.603839	2764	GMFB	hsa-miR-34a
Hs.665452	2764	GMFB	hsa-miR-34a
Hs.644524	2775	GNAO1	hsa-miR-330
Hs.654647	2775	GNAO1	hsa-miR-330
Hs.719038	2775	GNAO1	hsa-miR-330
Hs.83147	2794	GNL1	hsa-miR-330
Hs.673997	2794	GNL1	hsa-miR-330
Hs.609793	2823	GPM6A	hsa-miR-330
Hs.727073	2823	GPM6A	hsa-miR-330
Hs.739172	2823	GPM6A	hsa-miR-330
Hs.32763	2891	GRIA2	hsa-miR-516b
Hs.607814	2891	GRIA2	hsa-miR-516b
Hs.377070	2892	GRIA3	hsa-miR-330
Hs.594736	2892	GRIA3	hsa-miR-330
Hs.147361	2915	GRM5	hsa-miR-330
Hs.147361	2915	GRM5	hsa-miR-582-5p
Hs.668029	2915	GRM5	hsa-miR-330
Hs.668029	2915	GRM5	hsa-miR-582-5p
Hs.606393	2917	GRM7	hsa-miR-34a
Hs.660131	2917	GRM7	hsa-miR-34a
Hs.75765	2920	CXCL2	hsa-miR-582-5p
Hs.528780	2935	GSPT1	hsa-miR-625
Hs.653493	2935	GSPT1	hsa-miR-625
Hs.694140	2935	GSPT1	hsa-miR-625
Hs.712597	2935	GSPT1	hsa-miR-625
Hs.577202	2965	GTF2H1	hsa-miR-330
Hs.713739	2965	GTF2H1	hsa-miR-330
Hs.567284	3096	HIVEP1	hsa-miR-582-5p
Hs.510172	3097	HIVEP2	hsa-miR-330
Hs.591731	3182	HNRNPAB	hsa-miR-625
Hs.522257	3190	HNRNPK	hsa-miR-625
Hs.729980	3190	HNRNPK	hsa-miR-625
Hs.709028	3192	HNRNPU	hsa-miR-330
Hs.654456	3215	HOXB5	hsa-miR-625
Hs.274402	3304	HSPA1A	hsa-miR-34a
Hs.719966	3304	HSPA1B	hsa-miR-34a
Hs.222055	3340	NDST1	hsa-miR-34a
Hs.641261	3340	NDST1	hsa-miR-34a
Hs.614216	3397	ID1	hsa-miR-330
Hs.180919	3398	ID2	hsa-miR-330
Hs.596938	3398	ID2	hsa-miR-330
Hs.665350	3398	ID2	hsa-miR-330
Hs.22111	3547	IGSF1	hsa-miR-34a
Hs.675945	3547	IGSF1	hsa-miR-34a
Hs.585683	3603	IL16	hsa-miR-34a
Hs.656213	3717	JAK2	hsa-miR-380-3p
Hs.458267	3739	KCNA4	hsa-miR-380-3p
Hs.592002	3739	KCNA4	hsa-miR-380-3p
Hs.654739	3751	KCND2	hsa-miR-380-3p
Hs.590945	3770	KCNJ14	hsa-miR-516b
Hs.645224	3805	KIR2DL2	hsa-miR-34a
Hs.683173	3805	KIR2DL2	hsa-miR-34a
Hs.731372	3805	KIR2DL2	hsa-miR-34a
Hs.740354	3805	KIR2DL2	hsa-miR-34a
Hs.740906	3805	KIR2DL2	hsa-miR-34a
Hs.645224	3805	KIR3DS1	hsa-miR-34a
Hs.683173	3805	KIR3DS1	hsa-miR-34a
Hs.731372	3805	KIR3DS1	hsa-miR-34a
Hs.740354	3805	KIR3DS1	hsa-miR-34a
Hs.740906	3805	KIR3DS1	hsa-miR-34a
Hs.645224	3805	KIR2DL5A	hsa-miR-34a
Hs.683173	3805	KIR2DL5A	hsa-miR-34a
Hs.731372	3805	KIR2DL5A	hsa-miR-34a
Hs.740354	3805	KIR2DL5A	hsa-miR-34a
Hs.740906	3805	KIR2DL5A	hsa-miR-34a
Hs.433845	3852	KRT5	hsa-miR-516b
Hs.713168	3945	LDHB	hsa-miR-330
Hs.5724	4026	LPP	hsa-miR-380-3p
Hs.604692	4026	LPP	hsa-miR-380-3p
Hs.607335	4026	LPP	hsa-miR-380-3p
Hs.717827	4026	LPP	hsa-miR-380-3p
Hs.720220	4026	LPP	hsa-miR-380-3p
Hs.194301	4130	MAP1A	hsa-miR-34a
Hs.619338	4130	MAP1A	hsa-miR-34a
Hs.497806	4139	MARK1	hsa-miR-582-5p
Hs.606426	4139	MARK1	hsa-miR-582-5p
Hs.609924	4139	MARK1	hsa-miR-582-5p
Hs.734178	4139	MARK1	hsa-miR-582-5p
Hs.201858	4154	MBNL1	hsa-miR-330
Hs.624516	4154	MBNL1	hsa-miR-330
Hs.708662	4154	MBNL1	hsa-miR-330
Hs.654474	4208	MEF2C	hsa-miR-330
Hs.714389	4208	MEF2C	hsa-miR-330
Hs.132966	4233	MET	hsa-miR-34a
Hs.619431	4233	MET	hsa-miR-34a
Hs.675411	4259	MGST3	hsa-miR-331-5p
Hs.317248	4300	MLLT3	hsa-miR-34a
Hs.372572	4300	MLLT3	hsa-miR-34a
Hs.591085	4300	MLLT3	hsa-miR-34a
Hs.598313	4300	MLLT3	hsa-miR-34a
Hs.611997	4300	MLLT3	hsa-miR-34a
Hs.514208	4355	MPP2	hsa-miR-34a
Hs.594100	4534	MTM1	hsa-miR-330
Hs.623446	4534	MTM1	hsa-miR-330
Hs.655056	4534	MTM1	hsa-miR-330
Hs.25960	4613	MYCN	hsa-miR-34a
Hs.322431	4761	NEUROD2	hsa-miR-625
Hs.113577	4763	NF1	hsa-miR-625
Hs.447837	4763	NF1	hsa-miR-625
Hs.597889	4763	NF1	hsa-miR-625
Hs.604118	4763	NF1	hsa-miR-625
Hs.606512	4763	NF1	hsa-miR-625
Hs.622370	4763	NF1	hsa-miR-625
Hs.721732	4763	NF1	hsa-miR-625
Hs.608781	4771	NF2	hsa-miR-330
Hs.627925	4771	NF2	hsa-miR-330
Hs.628119	4771	NF2	hsa-miR-330
Hs.436585	4775	NFATC3	hsa-miR-330
Hs.705808	4781	NFIB	hsa-miR-582-5p
Hs.495473	4851	NOTCH1	hsa-miR-34a
Hs.487360	4853	NOTCH2	hsa-miR-34a
Hs.601926	4853	NOTCH2	hsa-miR-34a
Hs.31588	4857	NOVA1	hsa-miR-582-5p
Hs.607686	4857	NOVA1	hsa-miR-582-5p
Hs.609716	4857	NOVA1	hsa-miR-582-5p
Hs.667349	4857	NOVA1	hsa-miR-582-5p
Hs.165258	4929	NR4A2	hsa-miR-34a
Hs.563344	4929	NR4A2	hsa-miR-34a
Hs.407600	5010	CLDN11	hsa-miR-625
Hs.599737	5010	CLDN11	hsa-miR-625
Hs.77318	5048	PAFAH1B1	hsa-miR-330
Hs.711686	5048	PAFAH1B1	hsa-miR-330
Hs.369430	5066	PAM	hsa-miR-582-5p
Hs.707043	5066	PAM	hsa-miR-582-5p
Hs.738567	5066	PAM	hsa-miR-582-5p
Hs.1872	5105	PCK1	hsa-miR-625
Hs.279257	5110	PCMT1	hsa-miR-330
Hs.74615	5156	PDGFRA	hsa-miR-34a
Hs.609382	5156	PDGFRA	hsa-miR-34a
Hs.254006	5229	PGGT1B	hsa-miR-582-5p
Hs.1869	5236	PGM1	hsa-miR-34a
Hs.188456	5279	PIGC	hsa-miR-380-3p
Hs.691501	5279	PIGC	hsa-miR-380-3p
Hs.728951	5279	PIGC	hsa-miR-380-3p
Hs.731953	5279	PIGC	hsa-miR-380-3p
Hs.14968	5324	PLAG1	hsa-miR-34a
Hs.607709	5324	PLAG1	hsa-miR-34a
Hs.613902	5324	PLAG1	hsa-miR-34a
Hs.355888	5330	PLCB2	hsa-miR-625
Hs.497626	5362	PLXNA2	hsa-miR-330
Hs.88218	5368	PNOC	hsa-miR-34a
Hs.416769	5495	PPM1B	hsa-miR-330
Hs.598334	5495	PPM1B	hsa-miR-330
Hs.614025	5495	PPM1B	hsa-miR-330
Hs.106019	5514	PPP1R10	hsa-miR-34a
Hs.655213	5521	PPP2R2B	hsa-miR-330
Hs.739387	5521	PPP2R2B	hsa-miR-330
Hs.518155	5523	PPP2R3A	hsa-miR-34a
Hs.705580	5523	PPP2R3A	hsa-miR-34a
Hs.497684	5525	PPP2R5A	hsa-miR-34a
Hs.726493	5525	PPP2R5A	hsa-miR-34a
Hs.433700	5569	PKIA	hsa-miR-34a
Hs.630932	5569	PKIA	hsa-miR-34a
Hs.460355	5579	PRKCB	hsa-miR-330
Hs.595193	5579	PRKCB	hsa-miR-330
Hs.653836	5579	PRKCB	hsa-miR-330
Hs.145442	5604	MAP2K1	hsa-miR-34a
Hs.689729	5604	MAP2K1	hsa-miR-34a
Hs.654527	5771	PTPN2	hsa-miR-582-5p
Hs.469809	5775	PTPN4	hsa-miR-330
Hs.611806	5775	PTPN4	hsa-miR-330
Hs.61812	5782	PTPN12	hsa-miR-380-3p
Hs.708621	5782	PTPN12	hsa-miR-380-3p
Hs.318547	5795	PTPRJ	hsa-miR-331-5p
Hs.49774	5797	PTPRM	hsa-miR-330
Hs.49774	5797	PTPRM	hsa-miR-34a
Hs.349150	5814	PURB	hsa-miR-34a
Hs.710064	5814	PURB	hsa-miR-34a
Hs.740740	5814	PURB	hsa-miR-34a
Hs.334846	5818	PVRL1	hsa-miR-34a
Hs.618202	5818	PVRL1	hsa-miR-34a
Hs.500645	5832	ALDH18A1	hsa-miR-625
Hs.157659	5869	RAB5B	hsa-miR-625
Hs.595565	5869	RAB5B	hsa-miR-625
Hs.702025	5869	RAB5B	hsa-miR-625
Hs.703790	5869	RAB5B	hsa-miR-625
Hs.654978	5873	RAB27A	hsa-miR-582-5p
Hs.508480	5911	RAP2A	hsa-miR-330
Hs.598577	5911	RAP2A	hsa-miR-330
Hs.205627	6018	RLF	hsa-miR-330
Hs.298248	6239	RREB1	hsa-miR-582-5p
Hs.687210	6239	RREB1	hsa-miR-582-5p
Hs.517717	6304	SATB1	hsa-miR-34a
Hs.593276	6304	SATB1	hsa-miR-34a
Hs.629483	6304	SATB1	hsa-miR-34a
Hs.630427	6304	SATB1	hsa-miR-34a
Hs.674678	6304	SATB1	hsa-miR-34a
Hs.22654	6323	SCN1A	hsa-miR-34a
Hs.444472	6391	SDHC	hsa-miR-34a
Hs.632231	6391	SDHC	hsa-miR-34a
Hs.711955	6391	SDHC	hsa-miR-34a
Hs.68714	6426	SRSF1	hsa-miR-330
Hs.628087	6426	SRSF1	hsa-miR-330
Hs.712821	6426	SRSF1	hsa-miR-330
Hs.133257	6434	TRA2B	hsa-miR-330
Hs.533122	6434	TRA2B	hsa-miR-330
Hs.705706	6434	TRA2B	hsa-miR-330
Hs.718147	6434	TRA2B	hsa-miR-330
Hs.530477	6494	SIPA1	hsa-miR-34a
Hs.536655	6498	SKIL	hsa-miR-330
Hs.581632	6498	SKIL	hsa-miR-330
Hs.601466	6498	SKIL	hsa-miR-330
Hs.640377	6498	SKIL	hsa-miR-330
Hs.738935	6498	SKIL	hsa-miR-330
Hs.327527	6597	SMARCA4	hsa-miR-582-5p
Hs.167317	6616	SNAP25	hsa-miR-34a
Hs.518438	6657	SOX2	hsa-miR-625
Hs.642211	6657	SOX2	hsa-miR-625
Hs.603902	6659	SOX4	hsa-miR-34a
Hs.643910	6659	SOX4	hsa-miR-34a
Hs.653479	6659	SOX4	hsa-miR-34a
Hs.654258	6659	SOX4	hsa-miR-34a
Hs.582184	6695	SPOCK1	hsa-miR-625
Hs.596136	6695	SPOCK1	hsa-miR-625
Hs.713459	6695	SPOCK1	hsa-miR-625
Hs.714616	6695	SPOCK1	hsa-miR-625
Hs.720618	6695	SPOCK1	hsa-miR-625
Hs.368376	6734	SRPR	hsa-miR-34a
Hs.718742	6734	SRPR	hsa-miR-34a
Hs.166198	6758	SSX5	hsa-miR-34a
Hs.596704	6780	STAU1	hsa-miR-330
Hs.530436	6814	STXBP3	hsa-miR-582-5p
Hs.628035	6814	STXBP3	hsa-miR-582-5p
Hs.672813	6814	STXBP3	hsa-miR-582-5p
Hs.54470	6833	ABCC8	hsa-miR-582-5p
Hs.25348	6844	VAMP2	hsa-miR-34a
Hs.596567	6844	VAMP2	hsa-miR-34a
Hs.707836	6844	VAMP2	hsa-miR-34a
Hs.310545	6857	SYT1	hsa-miR-34a
Hs.713760	6857	SYT1	hsa-miR-34a
Hs.2563	6863	TAC1	hsa-miR-330
Hs.601895	6863	TAC1	hsa-miR-330
Hs.96103	6877	TAF5	hsa-miR-330
Hs.96103	6877	TAF5	hsa-miR-34a
Hs.731065	6885	MAP3K7	hsa-miR-582-5p
Hs.519220	6900	CNTN2	hsa-miR-34a
Hs.381715	6910	TBX5	hsa-miR-330
Hs.603324	6910	TBX5	hsa-miR-330
Hs.82887	6992	PPP1R11	hsa-miR-34a
Hs.173824	6996	TDG	hsa-miR-330
Hs.584809	6996	TDG	hsa-miR-330
Hs.707510	6996	TDG	hsa-miR-330
Hs.635965	7003	TEAD1	hsa-miR-330
Hs.639189	7003	TEAD1	hsa-miR-330
Hs.655331	7003	TEAD1	hsa-miR-330
Hs.482390	7049	TGFBR3	hsa-miR-330
Hs.739252	7049	TGFBR3	hsa-miR-330
Hs.170563	7103	TSPAN8	hsa-miR-330
Hs.309921	7163	TPD52	hsa-miR-34a
Hs.368433	7163	TPD52	hsa-miR-34a
Hs.613186	7163	TPD52	hsa-miR-34a
Hs.75066	7247	TSN	hsa-miR-34a
Hs.712693	7247	TSN	hsa-miR-34a
Hs.169840	7272	TTK	hsa-miR-582-5p
Hs.518773	7323	UBE2D3	hsa-miR-582-5p
Hs.595430	7323	UBE2D3	hsa-miR-582-5p
Hs.595816	7323	UBE2D3	hsa-miR-582-5p
Hs.604237	7323	UBE2D3	hsa-miR-582-5p
Hs.732195	7323	UBE2D3	hsa-miR-582-5p
Hs.164853	7324	UBE2E1	hsa-miR-582-5p
Hs.732678	7324	UBE2E1	hsa-miR-582-5p
Hs.598128	7335	TMEM189-UBE2V1	hsa-miR-330
Hs.598128	7335	TMEM189-UBE2V1	hsa-miR-625
Hs.605162	7335	TMEM189-UBE2V1	hsa-miR-330
Hs.605162	7335	TMEM189-UBE2V1	hsa-miR-625
Hs.598128	7335	UBE2V1	hsa-miR-330
Hs.598128	7335	UBE2V1	hsa-miR-625
Hs.605162	7335	UBE2V1	hsa-miR-330
Hs.605162	7335	UBE2V1	hsa-miR-625
Hs.598128	7335	TMEM189	hsa-miR-330
Hs.598128	7335	TMEM189	hsa-miR-625
Hs.605162	7335	TMEM189	hsa-miR-330
Hs.605162	7335	TMEM189	hsa-miR-625
Hs.729120	7342	UBP1	hsa-miR-34a
Hs.605794	7414	VCL	hsa-miR-34a
Hs.643896	7414	VCL	hsa-miR-34a
Hs.355927	7417	VDAC2	hsa-miR-625
Hs.604400	7417	VDAC2	hsa-miR-625
Hs.605824	7417	VDAC2	hsa-miR-625
Hs.437638	7494	XBP1	hsa-miR-34a
Hs.567359	7518	XRCC4	hsa-miR-380-3p
Hs.518249	7555	CNBP	hsa-miR-330
Hs.500775	7756	ZNF207	hsa-miR-34a
Hs.612377	7756	ZNF207	hsa-miR-34a
Hs.636112	7756	ZNF207	hsa-miR-34a
Hs.658344	7756	ZNF207	hsa-miR-34a
Hs.670238	7756	ZNF207	hsa-miR-34a
Hs.694378	7756	ZNF207	hsa-miR-34a
Hs.708682	7756	ZNF207	hsa-miR-34a
Hs.713774	7756	ZNF207	hsa-miR-34a
Hs.716993	7756	ZNF207	hsa-miR-34a
Hs.406096	7763	ZFAND5	hsa-miR-516b
Hs.567935	7763	ZFAND5	hsa-miR-516b
Hs.653315	7763	ZFAND5	hsa-miR-516b
Hs.467981	7781	SLC30A3	hsa-miR-34a
Hs.693230	7781	SLC30A3	hsa-miR-34a
Hs.280387	7804	LRP8	hsa-miR-330
Hs.576154	7804	LRP8	hsa-miR-330
Hs.610556	7804	LRP8	hsa-miR-330
Hs.469199	7844	RNF103	hsa-miR-331-5p
Hs.730880	7844	RNF103	hsa-miR-331-5p
Hs.654422	7846	TUBA1A	hsa-miR-330
Hs.476432	7871	SLMAP	hsa-miR-380-3p
Hs.610388	7871	SLMAP	hsa-miR-380-3p
Hs.683435	7871	SLMAP	hsa-miR-380-3p
Hs.690902	7871	SLMAP	hsa-miR-380-3p
Hs.485360	7942	TFEB	hsa-miR-330
Hs.279522	8013	NR4A3	hsa-miR-330
Hs.596754	8013	NR4A3	hsa-miR-330
Hs.736474	8013	NR4A3	hsa-miR-330
Hs.283565	8061	FOSL1	hsa-miR-34a
Hs.402752	8148	TAF15	hsa-miR-625
Hs.642251	8148	TAF15	hsa-miR-625
Hs.463506	8165	AKAP1	hsa-miR-582-5p
Hs.622098	8165	AKAP1	hsa-miR-582-5p
Hs.690812	8165	AKAP1	hsa-miR-582-5p
Hs.649539	8293	SERF1B	hsa-miR-582-5p
Hs.649539	8293	SERF1A	hsa-miR-582-5p
Hs.163893	8301	PICALM	hsa-miR-330
Hs.600845	8394	PIP5K1A	hsa-miR-34a
Hs.661888	8394	PIP5K1A	hsa-miR-34a
Hs.676966	8394	PIP5K1A	hsa-miR-34a
Hs.731305	8394	PIP5K1A	hsa-miR-34a
Hs.144845	8424	BBOX1	hsa-miR-516b
Hs.591996	8424	BBOX1	hsa-miR-516b
Hs.485060	8449	DHX16	hsa-miR-331-5p
Hs.24950	8490	RGS5	hsa-miR-330
Hs.623400	8490	RGS5	hsa-miR-330
Hs.407580	8502	PKP4	hsa-miR-34a
Hs.408730	8506	CNTNAP1	hsa-miR-34a
Hs.494738	8518	IKBKAP	hsa-miR-330
Hs.595702	8518	IKBKAP	hsa-miR-330
Hs.435771	8539	API5	hsa-miR-330
Hs.600363	8539	API5	hsa-miR-330
Hs.436792	8543	LMO4	hsa-miR-625
Hs.593530	8543	LMO4	hsa-miR-625
Hs.532091	8546	AP3B1	hsa-miR-330
Hs.561391	8546	AP3B1	hsa-miR-330
Hs.735481	8546	AP3B1	hsa-miR-330
Hs.130746	8548	BLZF1	hsa-miR-582-5p
Hs.626787	8548	BLZF1	hsa-miR-582-5p
Hs.77628	8557	TCAP	hsa-miR-330
Hs.598100	8577	TMEFF1	hsa-miR-34a
Hs.517216	8682	PEA15	hsa-miR-34a
Hs.705879	8682	PEA15	hsa-miR-34a
Hs.604674	8704	B4GALT2	hsa-miR-34a
Hs.632403	8704	B4GALT2	hsa-miR-34a
Hs.103755	8767	RIPK2	hsa-miR-330
Hs.728237	8773	SNAP23	hsa-miR-330
Hs.533055	8850	KAT2B	hsa-miR-330
Hs.617804	8850	KAT2B	hsa-miR-330
Hs.473632	8867	SYNJ1	hsa-miR-34a
Hs.634693	8880	FUBP1	hsa-miR-330
Hs.460978	8883	NAE1	hsa-miR-582-5p
Hs.75850	8936	WASF1	hsa-miR-34a
Hs.706833	8936	WASF1	hsa-miR-34a
Hs.105584	8986	RPS6KA4	hsa-miR-34a
Hs.493919	9019	MPZL1	hsa-miR-331-5p
Hs.705572	9019	MPZL1	hsa-miR-331-5p
Hs.463439	9043	SPAG9	hsa-miR-582-5p
Hs.594826	9043	SPAG9	hsa-miR-582-5p
Hs.710734	9043	SPAG9	hsa-miR-582-5p
Hs.713834	9043	SPAG9	hsa-miR-582-5p
Hs.715865	9043	SPAG9	hsa-miR-582-5p
Hs.738131	9043	SPAG9	hsa-miR-582-5p
Hs.500916	9118	INA	hsa-miR-34a
Hs.24485	9126	SMC3	hsa-miR-582-5p
Hs.678733	9126	SMC3	hsa-miR-582-5p
Hs.521693	9134	CCNE2	hsa-miR-34a
Hs.269211	9202	ZMYM4	hsa-miR-34a
Hs.608100	9202	ZMYM4	hsa-miR-34a
Hs.609032	9202	ZMYM4	hsa-miR-34a
Hs.285051	9236	CCPG1	hsa-miR-582-5p
Hs.592716	9236	CCPG1	hsa-miR-582-5p
Hs.626318	9236	CCPG1	hsa-miR-582-5p
Hs.733891	9236	CCPG1	hsa-miR-582-5p
Hs.326953	9253	NUMBL	hsa-miR-34a
Hs.480465	9255	AIMP1	hsa-miR-331-5p
Hs.591680	9255	AIMP1	hsa-miR-331-5p
Hs.714072	9255	AIMP1	hsa-miR-331-5p
Hs.487479	9265	CYTH3	hsa-miR-330
Hs.702333	9265	CYTH3	hsa-miR-330
Hs.369614	9318	COPS2	hsa-miR-516b
Hs.602481	9318	COPS2	hsa-miR-516b
Hs.609640	9318	COPS2	hsa-miR-516b
Hs.591633	9320	TRIP12	hsa-miR-330
Hs.372938	9379	NRXN2	hsa-miR-34a
Hs.660708	9468	PCYT1B	hsa-miR-330
Hs.509083	9472	AKAP6	hsa-miR-34a
Hs.40510	9481	SLC25A27	hsa-miR-34a
Hs.605588	9481	SLC25A27	hsa-miR-34a
Hs.612814	9488	PIGB	hsa-miR-380-3p
Hs.250072	9497	SLC4A7	hsa-miR-34a
Hs.606925	9497	SLC4A7	hsa-miR-34a
Hs.623004	9497	SLC4A7	hsa-miR-34a
Hs.740406	9538	EI24	hsa-miR-34a
Hs.432842	9649	RALGPS1	hsa-miR-34a
Hs.378901	9745	ZNF536	hsa-miR-330
Hs.596989	9745	ZNF536	hsa-miR-330
Hs.617534	9745	ZNF536	hsa-miR-330
Hs.736120	9745	ZNF536	hsa-miR-330
Hs.406492	9747	FAM115A	hsa-miR-516b
Hs.490420	9747	FAM115A	hsa-miR-516b
Hs.740925	9747	FAM115A	hsa-miR-516b
Hs.199343	9752	PCDHA9	hsa-miR-330
Hs.599714	9752	PCDHA9	hsa-miR-330
Hs.634856	9760	TOX	hsa-miR-330
Hs.634856	9760	TOX	hsa-miR-582-5p
Hs.608699	9761	MLEC	hsa-miR-330
Hs.701392	9761	MLEC	hsa-miR-330
Hs.731212	9761	MLEC	hsa-miR-330
Hs.731631	9761	MLEC	hsa-miR-330
Hs.482660	9765	ZFYVE16	hsa-miR-380-3p
Hs.709921	9765	ZFYVE16	hsa-miR-380-3p
Hs.654808	9783	RIMS3	hsa-miR-34a
Hs.614429	9794	MAML1	hsa-miR-330
Hs.631951	9794	MAML1	hsa-miR-330
Hs.232194	9798	IST1	hsa-miR-330
Hs.62209	9814	SFI1	hsa-miR-330
Hs.679749	9814	SFI1	hsa-miR-330
Hs.533635	9859	CEP170	hsa-miR-330
Hs.721765	9859	CEP170	hsa-miR-330
Hs.722770	9859	CEP170	hsa-miR-330
Hs.733787	9859	CEP170	hsa-miR-330
Hs.735604	9887	SMG7	hsa-miR-330
Hs.270043	9897	KIAA0196	hsa-miR-516b
Hs.513861	9905	SGSM2	hsa-miR-34a
Hs.739300	9905	SGSM2	hsa-miR-34a
Hs.370140	9931	HELZ	hsa-miR-330
Hs.597170	9931	HELZ	hsa-miR-330
Hs.607072	9931	HELZ	hsa-miR-330
Hs.434951	9958	USP15	hsa-miR-330
Hs.502914	10072	DPP3	hsa-miR-34a
Hs.153961	10121	ACTR1A	hsa-miR-34a
Hs.636180	10121	ACTR1A	hsa-miR-34a
Hs.507669	10129	FRY	hsa-miR-582-5p
Hs.718654	10129	FRY	hsa-miR-582-5p
Hs.700188	10137	RBM12	hsa-miR-330
Hs.700345	10137	RBM12	hsa-miR-330
Hs.740926	10137	RBM12	hsa-miR-330
Hs.146978	10149	GPR64	hsa-miR-34a
Hs.657347	10150	MBNL2	hsa-miR-330
Hs.705922	10150	MBNL2	hsa-miR-330
Hs.424126	10169	SERF2	hsa-miR-331-5p
Hs.7527	10179	RBM7	hsa-miR-582-5p
Hs.373763	10236	HNRNPR	hsa-miR-380-3p
Hs.600463	10236	HNRNPR	hsa-miR-380-3p
Hs.625686	10236	HNRNPR	hsa-miR-380-3p
Hs.410596	10238	DCAF7	hsa-miR-330
Hs.731763	10238	DCAF7	hsa-miR-330
Hs.208765	10243	GPHN	hsa-miR-330
Hs.615368	10243	GPHN	hsa-miR-330
Hs.381912	10251	SPRY3	hsa-miR-34a
Hs.602892	10251	SPRY3	hsa-miR-34a
Hs.368078	10294	DNAJA2	hsa-miR-380-3p
Hs.595856	10294	DNAJA2	hsa-miR-380-3p
Hs.701074	10294	DNAJA2	hsa-miR-380-3p
Hs.703099	10294	DNAJA2	hsa-miR-380-3p
Hs.139896	10296	MAEA	hsa-miR-582-5p
Hs.735185	10296	MAEA	hsa-miR-582-5p
Hs.404466	10321	CRISP3	hsa-miR-582-5p
Hs.147950	10444	ZER1	hsa-miR-34a
Hs.514199	10493	VAT1	hsa-miR-34a
Hs.734964	10493	VAT1	hsa-miR-34a
Hs.25887	10505	SEMA4F	hsa-miR-34a
Hs.619114	10505	SEMA4F	hsa-miR-34a
Hs.614336	10521	DDX17	hsa-miR-34a
Hs.618122	10521	DDX17	hsa-miR-34a
Hs.731741	10521	DDX17	hsa-miR-34a
Hs.740372	10521	DDX17	hsa-miR-34a
Hs.100058	10570	DPYSL4	hsa-miR-34a
Hs.119023	10592	SMC2	hsa-miR-380-3p
Hs.159408	10612	TRIM3	hsa-miR-330
Hs.591992	10612	TRIM3	hsa-miR-330
Hs.567414	10665	C6orf10	hsa-miR-516b
Hs.446680	10742	RAI2	hsa-miR-330
Hs.446680	10742	RAI2	hsa-miR-331-5p
Hs.600710	10766	TOB2	hsa-miR-34a
Hs.731524	10766	TOB2	hsa-miR-34a
Hs.435938	10905	MAN1A2	hsa-miR-582-5p
Hs.595305	10905	MAN1A2	hsa-miR-582-5p
Hs.602811	10905	MAN1A2	hsa-miR-582-5p
Hs.715929	10905	MAN1A2	hsa-miR-582-5p
Hs.374503	10933	MORF4L1	hsa-miR-330
Hs.75969	10957	PNRC1	hsa-miR-380-3p
Hs.713781	10957	PNRC1	hsa-miR-380-3p
Hs.509343	10979	FERMT2	hsa-miR-582-5p
Hs.710380	10979	FERMT2	hsa-miR-582-5p
Hs.714524	10979	FERMT2	hsa-miR-582-5p
Hs.444986	10988	METAP2	hsa-miR-330
Hs.718708	10988	METAP2	hsa-miR-330
Hs.44385	11037	STON1	hsa-miR-380-3p
Hs.674050	11037	STON1	hsa-miR-380-3p
Hs.732016	11037	STON1	hsa-miR-380-3p
Hs.122337	11057	ABHD2	hsa-miR-330
Hs.705984	11057	ABHD2	hsa-miR-330
Hs.730201	11057	ABHD2	hsa-miR-330
Hs.187577	11166	SOX21	hsa-miR-330
Hs.575668	11168	PSIP1	hsa-miR-582-5p
Hs.732545	11168	PSIP1	hsa-miR-582-5p
Hs.314263	11176	BAZ2A	hsa-miR-34a
Hs.638817	11176	BAZ2A	hsa-miR-34a
Hs.718123	11176	BAZ2A	hsa-miR-34a
Hs.733241	11176	BAZ2A	hsa-miR-34a
Hs.26047	11189	CELF3	hsa-miR-34a
Hs.641801	11189	CELF3	hsa-miR-34a
Hs.604711	11217	PALM2-AKAP2	hsa-miR-330
Hs.604711	11217	PALM2-AKAP2	hsa-miR-380-3p
Hs.604711	11217	PALM2-AKAP2	hsa-miR-516b
Hs.604711	11217	PALM2-AKAP2	hsa-miR-582-5p
Hs.604711	11217	PALM2-AKAP2	hsa-miR-625
Hs.604711	11217	AKAP2	hsa-miR-330
Hs.604711	11217	AKAP2	hsa-miR-380-3p
Hs.604711	11217	AKAP2	hsa-miR-516b
Hs.604711	11217	AKAP2	hsa-miR-582-5p
Hs.604711	11217	AKAP2	hsa-miR-625
Hs.279881	11253	MAN1B1	hsa-miR-516b
Hs.623717	11261	CHP1	hsa-miR-330
Hs.732259	11261	CHP1	hsa-miR-330
Hs.177576	11320	MGAT4A	hsa-miR-34a
Hs.594460	11320	MGAT4A	hsa-miR-34a
Hs.159115	22807	IKZF2	hsa-miR-582-5p
Hs.604950	22807	IKZF2	hsa-miR-582-5p
Hs.613931	22807	IKZF2	hsa-miR-582-5p
Hs.618886	22807	IKZF2	hsa-miR-582-5p
Hs.202001	22878	TRAPPC8	hsa-miR-330
Hs.604569	22878	TRAPPC8	hsa-miR-330
Hs.480116	23001	WDFY3	hsa-miR-330
Hs.726339	23001	WDFY3	hsa-miR-330
Hs.19156	23002	DAAM1	hsa-miR-34a
Hs.649284	23002	DAAM1	hsa-miR-34a
Hs.654934	23002	DAAM1	hsa-miR-34a
Hs.725507	23002	DAAM1	hsa-miR-34a
Hs.740764	23002	DAAM1	hsa-miR-34a
Hs.603275	23074	UHRF1BP1L	hsa-miR-380-3p
Hs.609919	23074	UHRF1BP1L	hsa-miR-380-3p
Hs.620701	23074	UHRF1BP1L	hsa-miR-380-3p
Hs.443715	23090	ZNF423	hsa-miR-330
Hs.530930	23090	ZNF423	hsa-miR-330
Hs.617541	23090	ZNF423	hsa-miR-330
Hs.489873	23126	POGZ	hsa-miR-34a
Hs.715007	23126	POGZ	hsa-miR-34a
Hs.511096	23168	RTF1	hsa-miR-34a
Hs.713888	23168	RTF1	hsa-miR-34a
Hs.397705	23261	CAMTA1	hsa-miR-34a
Hs.604273	23261	CAMTA1	hsa-miR-34a
Hs.604945	23261	CAMTA1	hsa-miR-34a
Hs.187569	23269	MGA	hsa-miR-380-3p
Hs.713921	23269	MGA	hsa-miR-380-3p
Hs.16349	23300	ATMIN	hsa-miR-34a
Hs.621896	23300	ATMIN	hsa-miR-34a
Hs.648187	23300	ATMIN	hsa-miR-34a
Hs.516617	23314	SATB2	hsa-miR-34a
Hs.700728	23314	SATB2	hsa-miR-34a
Hs.435711	23321	TRIM2	hsa-miR-516b
Hs.605657	23321	TRIM2	hsa-miR-516b
Hs.618741	23321	TRIM2	hsa-miR-516b
Hs.667431	23321	TRIM2	hsa-miR-516b
Hs.483419	23338	PHF15	hsa-miR-330
Hs.483419	23338	PHF15	hsa-miR-34a
Hs.599236	23338	PHF15	hsa-miR-330
Hs.599236	23338	PHF15	hsa-miR-34a
Hs.602169	23338	PHF15	hsa-miR-330
Hs.602169	23338	PHF15	hsa-miR-34a
Hs.620748	23338	PHF15	hsa-miR-330
Hs.620748	23338	PHF15	hsa-miR-34a
Hs.732155	23338	PHF15	hsa-miR-330
Hs.732155	23338	PHF15	hsa-miR-34a
Hs.600789	23382	AHCYL2	hsa-miR-34a
Hs.614543	23382	AHCYL2	hsa-miR-34a
Hs.707143	23382	AHCYL2	hsa-miR-34a
Hs.4014	23390	ZDHHC17	hsa-miR-34a
Hs.594669	23390	ZDHHC17	hsa-miR-34a
Hs.609115	23390	ZDHHC17	hsa-miR-34a
Hs.87889	23405	DICER1	hsa-miR-330
Hs.595502	23405	DICER1	hsa-miR-330
Hs.612400	23405	DICER1	hsa-miR-330
Hs.613716	23405	DICER1	hsa-miR-330
Hs.738957	23405	DICER1	hsa-miR-330
Hs.300624	23435	TARDBP	hsa-miR-330
Hs.638997	23435	TARDBP	hsa-miR-330
Hs.640648	23435	TARDBP	hsa-miR-330
Hs.731614	23435	TARDBP	hsa-miR-330
Hs.448979	23443	SLC35A3	hsa-miR-380-3p
Hs.598077	23443	SLC35A3	hsa-miR-380-3p
Hs.603153	23443	SLC35A3	hsa-miR-380-3p
Hs.617357	23443	SLC35A3	hsa-miR-380-3p
Hs.348921	23469	PHF3	hsa-miR-582-5p
Hs.605839	23469	PHF3	hsa-miR-582-5p
Hs.707853	23469	PHF3	hsa-miR-582-5p
Hs.713653	23469	PHF3	hsa-miR-582-5p
Hs.717625	23469	PHF3	hsa-miR-582-5p
Hs.731957	23469	PHF3	hsa-miR-582-5p
Hs.736848	23469	PHF3	hsa-miR-582-5p
Hs.59757	23528	ZNF281	hsa-miR-34a
Hs.735801	23528	ZNF281	hsa-miR-34a
Hs.463483	23531	MMD	hsa-miR-330
Hs.330384	23603	CORO1C	hsa-miR-34a
Hs.714142	23603	CORO1C	hsa-miR-34a
Hs.715881	23603	CORO1C	hsa-miR-34a
Hs.308074	23731	TMEM245	hsa-miR-330
Hs.593426	23731	TMEM245	hsa-miR-330
Hs.621479	23731	TMEM245	hsa-miR-330
Hs.622507	23731	TMEM245	hsa-miR-330
Hs.592038	24150	TP53TG3C	hsa-miR-34a
Hs.592038	24150	TP53TG3C	hsa-miR-380-3p
Hs.592038	24150	TP53TG3C	hsa-miR-582-5p
Hs.624982	24150	TP53TG3C	hsa-miR-34a
Hs.624982	24150	TP53TG3C	hsa-miR-380-3p
Hs.624982	24150	TP53TG3C	hsa-miR-582-5p
Hs.734212	24150	TP53TG3C	hsa-miR-34a
Hs.734212	24150	TP53TG3C	hsa-miR-380-3p
Hs.734212	24150	TP53TG3C	hsa-miR-582-5p
Hs.592038	24150	TP53TG3B	hsa-miR-34a
Hs.592038	24150	TP53TG3B	hsa-miR-380-3p
Hs.592038	24150	TP53TG3B	hsa-miR-582-5p
Hs.624982	24150	TP53TG3B	hsa-miR-34a
Hs.624982	24150	TP53TG3B	hsa-miR-380-3p
Hs.624982	24150	TP53TG3B	hsa-miR-582-5p
Hs.734212	24150	TP53TG3B	hsa-miR-34a
Hs.734212	24150	TP53TG3B	hsa-miR-380-3p
Hs.734212	24150	TP53TG3B	hsa-miR-582-5p
Hs.592038	24150	TP53TG3	hsa-miR-34a
Hs.592038	24150	TP53TG3	hsa-miR-380-3p
Hs.592038	24150	TP53TG3	hsa-miR-582-5p
Hs.624982	24150	TP53TG3	hsa-miR-34a
Hs.624982	24150	TP53TG3	hsa-miR-380-3p
Hs.624982	24150	TP53TG3	hsa-miR-582-5p
Hs.734212	24150	TP53TG3	hsa-miR-34a
Hs.734212	24150	TP53TG3	hsa-miR-380-3p
Hs.734212	24150	TP53TG3	hsa-miR-582-5p
Hs.424126	25764	SERF2	hsa-miR-331-5p
Hs.594535	25924	MYRIP	hsa-miR-330
Hs.594535	25924	MYRIP	hsa-miR-34a
Hs.651362	25924	MYRIP	hsa-miR-330
Hs.651362	25924	MYRIP	hsa-miR-34a
Hs.595132	25928	SOSTDC1	hsa-miR-330
Hs.648106	25928	SOSTDC1	hsa-miR-330
Hs.739272	25928	SOSTDC1	hsa-miR-330
Hs.513039	25942	SIN3A	hsa-miR-330
Hs.608669	25942	SIN3A	hsa-miR-330
Hs.678193	25942	SIN3A	hsa-miR-330
Hs.630820	25976	TIPARP	hsa-miR-330
Hs.731699	25976	TIPARP	hsa-miR-330
Hs.466539	25999	CLIP3	hsa-miR-34a
Hs.183006	26035	GLCE	hsa-miR-34a
Hs.596605	26047	CNTNAP2	hsa-miR-34a
Hs.597034	26047	CNTNAP2	hsa-miR-34a
Hs.655684	26047	CNTNAP2	hsa-miR-34a
Hs.45719	26051	PPP1R16B	hsa-miR-34a
Hs.435841	26058	GIGYF2	hsa-miR-330
Hs.593884	26058	GIGYF2	hsa-miR-330
Hs.626328	26058	GIGYF2	hsa-miR-330
Hs.407368	26065	LSM14A	hsa-miR-582-5p
Hs.440733	26095	PTPN20A	hsa-miR-330
Hs.440733	26095	PTPN20A	hsa-miR-331-5p
Hs.499552	26095	PTPN20B	hsa-miR-330
Hs.499552	26095	PTPN20B	hsa-miR-331-5p
Hs.650752	26095	PTPN20B	hsa-miR-330
Hs.650752	26095	PTPN20B	hsa-miR-331-5p
Hs.23270	26122	EPC2	hsa-miR-582-5p
Hs.717720	26157	GIMAP2	hsa-miR-380-3p
Hs.502759	26229	B3GAT3	hsa-miR-34a
Hs.709527	26267	FBXO10	hsa-miR-34a
Hs.166313	26575	RGS17	hsa-miR-34a
Hs.606155	26575	RGS17	hsa-miR-34a
Hs.59368	27086	FOXP1	hsa-miR-34a
Hs.601368	27086	FOXP1	hsa-miR-34a
Hs.604002	27086	FOXP1	hsa-miR-34a
Hs.712967	27086	FOXP1	hsa-miR-34a
Hs.732341	27098	CLUL1	hsa-miR-380-3p
Hs.594417	27115	PDE7B	hsa-miR-34a
Hs.740833	27115	PDE7B	hsa-miR-34a
Hs.519313	27125	AFF4	hsa-miR-330
Hs.519313	27125	AFF4	hsa-miR-34a
Hs.598930	27125	AFF4	hsa-miR-330
Hs.598930	27125	AFF4	hsa-miR-34a
Hs.604187	27125	AFF4	hsa-miR-330
Hs.604187	27125	AFF4	hsa-miR-34a
Hs.158317	27302	BMP10	hsa-miR-582-5p
Hs.661308	27328	PCDH11Y	hsa-miR-330
Hs.661308	27328	PCDH11Y	hsa-miR-582-5p
Hs.731388	27429	HTRA2	hsa-miR-331-5p
Hs.311187	28232	SLCO3A1	hsa-miR-34a
Hs.602540	28232	SLCO3A1	hsa-miR-34a
Hs.708469	28232	SLCO3A1	hsa-miR-34a
Hs.379912	28514	DLL1	hsa-miR-34a
Hs.712159	28514	DLL1	hsa-miR-34a
Hs.467751	28951	TRIB2	hsa-miR-330
Hs.627749	28951	TRIB2	hsa-miR-330
Hs.715073	28951	TRIB2	hsa-miR-330
Hs.127496	29083	GTPBP8	hsa-miR-331-5p
Hs.80132	29907	SNX15	hsa-miR-34a
Hs.706952	29922	NME7	hsa-miR-380-3p
Hs.401843	29966	STRN3	hsa-miR-34a
Hs.733226	29966	STRN3	hsa-miR-34a
Hs.134665	29970	IQCJ-SCHIP1	hsa-miR-582-5p
Hs.595561	29970	IQCJ-SCHIP1	hsa-miR-582-5p
Hs.595561	29970	SCHIP1	hsa-miR-582-5p
Hs.730166	29970	SCHIP1	hsa-miR-582-5p
Hs.726365	30011	SH3KBP1	hsa-miR-380-3p
Hs.594522	51009	DERL2	hsa-miR-516b
Hs.730726	51009	DERL2	hsa-miR-516b
Hs.728406	51030	FAM18B1	hsa-miR-330
Hs.108408	51107	APH1A	hsa-miR-34a
Hs.735911	51107	APH1A	hsa-miR-34a
Hs.118554	51110	LACTB2	hsa-miR-330
Hs.595681	51110	LACTB2	hsa-miR-330
Hs.7089	51141	INSIG2	hsa-miR-582-5p
Hs.603991	51141	INSIG2	hsa-miR-582-5p
Hs.529495	51143	DYNC1LI1	hsa-miR-34a
Hs.625257	51143	DYNC1LI1	hsa-miR-34a
Hs.555947	51176	LEF1	hsa-miR-34a
Hs.730976	51176	LEF1	hsa-miR-34a
Hs.604792	51182	HSPA14	hsa-miR-582-5p
Hs.731745	51182	HSPA14	hsa-miR-582-5p
Hs.736996	51182	HSPA14	hsa-miR-582-5p
Hs.396644	51247	PAIP2	hsa-miR-330
Hs.711542	51247	PAIP2	hsa-miR-330
Hs.7736	51264	MRPL27	hsa-miR-330
Hs.711891	51264	MRPL27	hsa-miR-330
Hs.103291	51299	NRN1	hsa-miR-34a
Hs.465144	51320	MEX3C	hsa-miR-34a
Hs.678764	51320	MEX3C	hsa-miR-34a
Hs.740725	51322	WAC	hsa-miR-582-5p
Hs.595417	51338	MS4A4A	hsa-miR-516b
Hs.496843	51442	VGLL1	hsa-miR-582-5p
Hs.443077	51455	REV1	hsa-miR-582-5p
Hs.713856	51455	REV1	hsa-miR-582-5p
Hs.497967	51496	CTDSPL2	hsa-miR-330
Hs.710421	51496	CTDSPL2	hsa-miR-330
Hs.524094	51538	ZCCHC17	hsa-miR-34a
Hs.128959	51585	PCF11	hsa-miR-582-5p
Hs.595343	51585	PCF11	hsa-miR-582-5p
Hs.603109	51585	PCF11	hsa-miR-582-5p
Hs.731825	51585	PCF11	hsa-miR-582-5p
Hs.629135	51622	CCZ1	hsa-miR-330
Hs.669665	51622	CCZ1	hsa-miR-330
Hs.685301	51622	CCZ1	hsa-miR-330
Hs.530000	51622	CCZ1B	hsa-miR-330
Hs.567779	51622	CCZ1B	hsa-miR-330
Hs.371597	51626	DYNC2LI1	hsa-miR-582-5p
Hs.516788	51665	ASB1	hsa-miR-34a
Hs.613565	51665	ASB1	hsa-miR-34a
Hs.617770	51665	ASB1	hsa-miR-34a
Hs.713749	51727	CMPK1	hsa-miR-330
Hs.731647	51727	CMPK1	hsa-miR-330
Hs.575782	51742	ARID4B	hsa-miR-34a
Hs.575782	51742	ARID4B	hsa-miR-582-5p
Hs.548088	51809	GALNT7	hsa-miR-330
Hs.548088	51809	GALNT7	hsa-miR-34a
Hs.670034	51809	GALNT7	hsa-miR-330
Hs.670034	51809	GALNT7	hsa-miR-34a
Hs.694490	53840	TRIM34	hsa-miR-331-5p
Hs.694490	53840	TRIM34	hsa-miR-582-5p
Hs.694490	53840	TRIM6-TRIM34	hsa-miR-331-5p
Hs.694490	53840	TRIM6-TRIM34	hsa-miR-582-5p
Hs.112582	54014	BRWD1	hsa-miR-330
Hs.463190	54014	BRWD1	hsa-miR-330
Hs.623405	54014	BRWD1	hsa-miR-330
Hs.627139	54014	BRWD1	hsa-miR-330
Hs.654740	54014	BRWD1	hsa-miR-330
Hs.718269	54014	BRWD1	hsa-miR-330
Hs.152009	54329	GPR85	hsa-miR-34a
Hs.442160	54470	ARMCX6	hsa-miR-330
Hs.631234	54470	ARMCX6	hsa-miR-330
Hs.98510	54521	WDR44	hsa-miR-330
Hs.643992	54575	UGT1A10	hsa-miR-330
Hs.643992	54576	UGT1A8	hsa-miR-330
Hs.643992	54577	UGT1A7	hsa-miR-330
Hs.643992	54578	UGT1A6	hsa-miR-330
Hs.643992	54579	UGT1A5	hsa-miR-330
Hs.643992	54600	UGT1A9	hsa-miR-330
Hs.643992	54657	UGT1A4	hsa-miR-330
Hs.643992	54658	UGT1A1	hsa-miR-330
Hs.643992	54659	UGT1A3	hsa-miR-330
Hs.573490	54708	2012-03-05	hsa-miR-34a
Hs.593359	54708	2012-03-05	hsa-miR-34a
Hs.594401	54708	2012-03-05	hsa-miR-34a
Hs.270851	54726	OTUD4	hsa-miR-330
Hs.120369	54752	FNDC8	hsa-miR-34a
Hs.165636	54769	DIRAS2	hsa-miR-330
Hs.608725	54796	BNC2	hsa-miR-34a
Hs.656581	54796	BNC2	hsa-miR-34a
Hs.733873	54796	BNC2	hsa-miR-34a
Hs.609778	54812	AFTPH	hsa-miR-380-3p
Hs.655167	54812	AFTPH	hsa-miR-380-3p
Hs.713206	54812	AFTPH	hsa-miR-380-3p
Hs.192927	54866	PPP1R14D	hsa-miR-34a
Hs.186424	54880	BCOR	hsa-miR-330
Hs.186424	54880	BCOR	hsa-miR-331-5p
Hs.186424	54880	BCOR	hsa-miR-380-3p
Hs.618974	54880	BCOR	hsa-miR-330
Hs.618974	54880	BCOR	hsa-miR-331-5p
Hs.618974	54880	BCOR	hsa-miR-380-3p
Hs.594084	54882	ANKHD1	hsa-miR-516b
Hs.714342	54882	ANKHD1	hsa-miR-516b
Hs.668248	54882	ANKHD1-EIF4EBP3	hsa-miR-516b
Hs.670377	54882	ANKHD1-EIF4EBP3	hsa-miR-516b
Hs.728557	54882	ANKHD1-EIF4EBP3	hsa-miR-516b
Hs.462316	54902	TTC19	hsa-miR-34a
Hs.516220	54910	SEMA4C	hsa-miR-34a
Hs.437563	55026	FAM70A	hsa-miR-34a
Hs.463964	55062	WIPI1	hsa-miR-380-3p
Hs.601429	55103	RALGPS2	hsa-miR-34a
Hs.632485	55103	RALGPS2	hsa-miR-34a
Hs.644008	55103	RALGPS2	hsa-miR-34a
Hs.485915	55122	AKIRIN2	hsa-miR-582-5p
Hs.269542	55156	ARMC1	hsa-miR-330
Hs.609565	55156	ARMC1	hsa-miR-330
Hs.663213	55156	ARMC1	hsa-miR-330
Hs.567525	55159	RFWD3	hsa-miR-330
Hs.18631	55167	MSL2	hsa-miR-330
Hs.18631	55167	MSL2	hsa-miR-34a
Hs.606332	55167	MSL2	hsa-miR-330
Hs.606332	55167	MSL2	hsa-miR-34a
Hs.607848	55188	RIC8B	hsa-miR-34a
Hs.631660	55200	PLEKHG6	hsa-miR-582-5p
Hs.195060	55216	C11orf57	hsa-miR-330
Hs.644677	55216	C11orf57	hsa-miR-330
Hs.735213	55216	C11orf57	hsa-miR-330
Hs.492314	55353	LAPTM4B	hsa-miR-582-5p
Hs.176626	55363	HEMGN	hsa-miR-380-3p
Hs.502176	55366	LGR4	hsa-miR-34a
Hs.653784	55366	LGR4	hsa-miR-34a
Hs.213088	55501	CHST12	hsa-miR-34a
Hs.703741	55501	CHST12	hsa-miR-34a
Hs.202517	55529	TMEM55A	hsa-miR-34a
Hs.202517	55529	TMEM55A	hsa-miR-380-3p
Hs.633505	55529	TMEM55A	hsa-miR-34a
Hs.633505	55529	TMEM55A	hsa-miR-380-3p
Hs.658908	55529	TMEM55A	hsa-miR-34a
Hs.658908	55529	TMEM55A	hsa-miR-380-3p
Hs.4221	55530	SVOP	hsa-miR-34a
Hs.495779	55531	ELMOD1	hsa-miR-34a
Hs.730145	55531	ELMOD1	hsa-miR-34a
Hs.69554	55658	RNF126	hsa-miR-330
Hs.644326	55690	PACS1	hsa-miR-34a
Hs.356096	55700	MAP7D1	hsa-miR-516b
Hs.272838	55716	LMBR1L	hsa-miR-34a
Hs.641680	55716	LMBR1L	hsa-miR-34a
Hs.733871	55716	LMBR1L	hsa-miR-34a
Hs.473082	55734	ZFP64	hsa-miR-380-3p
Hs.449662	55747	FAM21A	hsa-miR-330
Hs.597206	55747	FAM21A	hsa-miR-330
Hs.645272	55747	FAM21A	hsa-miR-330
Hs.506381	55785	FGD6	hsa-miR-34a
Hs.606337	55785	FGD6	hsa-miR-34a
Hs.707232	55785	FGD6	hsa-miR-34a
Hs.120844	55810	FOXJ2	hsa-miR-34a
Hs.437084	55922	NKRF	hsa-miR-330
Hs.120483	55964	2012-09-03	hsa-miR-34a
Hs.530358	56001	NXF2	hsa-miR-516b
Hs.648337	56001	NXF2B	hsa-miR-516b
Hs.607853	56141	PCDHA7	hsa-miR-330
Hs.445885	56243	KIAA1217	hsa-miR-34a
Hs.523467	56675	NRIP3	hsa-miR-34a
Hs.595942	56675	NRIP3	hsa-miR-34a
Hs.499960	56681	SAR1A	hsa-miR-34a
Hs.594910	56681	SAR1A	hsa-miR-34a
Hs.628284	56681	SAR1A	hsa-miR-34a
Hs.435126	56731	SLC2A4RG	hsa-miR-34a
Hs.355177	56951	C5orf15	hsa-miR-330
Hs.740853	56951	C5orf15	hsa-miR-330
Hs.405619	56952	PRTFDC1	hsa-miR-330
Hs.604693	56952	PRTFDC1	hsa-miR-330
Hs.512651	56970	ATXN7L3	hsa-miR-34a
Hs.373642	56978	PRDM8	hsa-miR-330
Hs.600914	57054	DAZ3	hsa-miR-34a
Hs.600914	57054	DAZ3	hsa-miR-516b
Hs.732961	57054	DAZ3	hsa-miR-34a
Hs.732961	57054	DAZ3	hsa-miR-516b
Hs.600914	57055	DAZ2	hsa-miR-34a
Hs.600914	57055	DAZ2	hsa-miR-516b
Hs.732961	57055	DAZ2	hsa-miR-34a
Hs.732961	57055	DAZ2	hsa-miR-516b
Hs.70936	57055	DAZ4	hsa-miR-516b
Hs.600914	57055	DAZ4	hsa-miR-34a
Hs.600914	57055	DAZ4	hsa-miR-516b
Hs.732961	57055	DAZ4	hsa-miR-34a
Hs.732961	57055	DAZ4	hsa-miR-516b
Hs.70936	57135	DAZ1	hsa-miR-516b
Hs.600914	57135	DAZ1	hsa-miR-34a
Hs.600914	57135	DAZ1	hsa-miR-516b
Hs.732961	57135	DAZ1	hsa-miR-34a
Hs.732961	57135	DAZ1	hsa-miR-516b
Hs.600914	57135	DAZ2	hsa-miR-34a
Hs.600914	57135	DAZ2	hsa-miR-516b
Hs.732961	57135	DAZ2	hsa-miR-34a
Hs.732961	57135	DAZ2	hsa-miR-516b
Hs.70936	57135	DAZ4	hsa-miR-516b
Hs.600914	57135	DAZ4	hsa-miR-34a
Hs.600914	57135	DAZ4	hsa-miR-516b
Hs.732961	57135	DAZ4	hsa-miR-34a
Hs.732961	57135	DAZ4	hsa-miR-516b
Hs.371794	57169	ZNFX1	hsa-miR-516b
Hs.735918	57169	ZNFX1	hsa-miR-516b
Hs.370410	57458	TMCC3	hsa-miR-34a
Hs.598791	57458	TMCC3	hsa-miR-34a
Hs.609594	57458	TMCC3	hsa-miR-34a
Hs.634139	57458	TMCC3	hsa-miR-34a
Hs.707015	57458	TMCC3	hsa-miR-34a
Hs.4779	57459	GATAD2B	hsa-miR-330
Hs.596854	57459	GATAD2B	hsa-miR-330
Hs.608380	57472	CNOT6	hsa-miR-34a
Hs.694299	57472	CNOT6	hsa-miR-34a
Hs.723528	57472	CNOT6	hsa-miR-34a
Hs.183817	57478	USP31	hsa-miR-34a
Hs.594138	57478	USP31	hsa-miR-34a
Hs.596807	57478	USP31	hsa-miR-34a
Hs.203206	57510	XPO5	hsa-miR-34a
Hs.499108	57512	GPR158	hsa-miR-34a
Hs.4993	57526	PCDH19	hsa-miR-380-3p
Hs.594996	57526	PCDH19	hsa-miR-380-3p
Hs.707195	57526	PCDH19	hsa-miR-380-3p
Hs.465323	57614	KIAA1468	hsa-miR-380-3p
Hs.606178	57614	KIAA1468	hsa-miR-380-3p
Hs.278436	57616	TSHZ3	hsa-miR-582-5p
Hs.605661	57616	TSHZ3	hsa-miR-582-5p
Hs.508201	57626	KLHL1	hsa-miR-330
Hs.657379	57628	DPP10	hsa-miR-330
Hs.679926	57657	HCN3	hsa-miR-34a
Hs.706960	57657	HCN3	hsa-miR-34a
Hs.42586	57678	GPAM	hsa-miR-330
Hs.603029	57678	GPAM	hsa-miR-330
Hs.735891	57678	GPAM	hsa-miR-330
Hs.270869	57862	ZNF410	hsa-miR-330
Hs.672523	57862	ZNF410	hsa-miR-330
Hs.365689	57863	CADM3	hsa-miR-330
Hs.285218	58488	PCTP	hsa-miR-330
Hs.517227	58494	JAM2	hsa-miR-330
Hs.655065	58494	JAM2	hsa-miR-330
Hs.657514	58494	JAM2	hsa-miR-330
Hs.657654	58494	JAM2	hsa-miR-330
Hs.45140	59353	TMEM35	hsa-miR-330
Hs.607943	59353	TMEM35	hsa-miR-330
Hs.632264	60436	TGIF2	hsa-miR-34a
Hs.174193	63925	ZNF335	hsa-miR-516b
Hs.558685	63947	DMRTC1B	hsa-miR-34a
Hs.712728	63947	DMRTC1B	hsa-miR-34a
Hs.596629	64062	RBM26	hsa-miR-380-3p
Hs.600049	64062	RBM26	hsa-miR-380-3p
Hs.715735	64062	RBM26	hsa-miR-380-3p
Hs.132957	64102	TNMD	hsa-miR-516b
Hs.22907	64131	XYLT1	hsa-miR-34a
Hs.627781	64131	XYLT1	hsa-miR-34a
Hs.632034	64236	PDLIM2	hsa-miR-34a
Hs.106861	64324	NSD1	hsa-miR-625
Hs.98206	64388	GREM2	hsa-miR-34a
Hs.595047	64388	GREM2	hsa-miR-34a
Hs.596796	64388	GREM2	hsa-miR-34a
Hs.494827	64420	SUSD1	hsa-miR-330
Hs.335061	64708	COPS7B	hsa-miR-34a
Hs.734190	64708	COPS7B	hsa-miR-34a
Hs.520207	64746	ACBD3	hsa-miR-34a
Hs.510396	64919	BCL11B	hsa-miR-330
Hs.510396	64919	BCL11B	hsa-miR-34a
Hs.709690	64919	BCL11B	hsa-miR-330
Hs.709690	64919	BCL11B	hsa-miR-34a
Hs.432996	65117	RSRC2	hsa-miR-380-3p
Hs.623625	65117	RSRC2	hsa-miR-380-3p
Hs.707552	65117	RSRC2	hsa-miR-380-3p
Hs.169797	66037	BOLL	hsa-miR-582-5p
Hs.692026	66037	BOLL	hsa-miR-582-5p
Hs.323363	79065	ATG9A	hsa-miR-34a
Hs.603397	79065	ATG9A	hsa-miR-34a
Hs.13662	79073	TMEM109	hsa-miR-34a
Hs.22895	79642	ARSJ	hsa-miR-34a
Hs.599012	79642	ARSJ	hsa-miR-34a
Hs.628074	79642	ARSJ	hsa-miR-34a
Hs.700496	79642	ARSJ	hsa-miR-34a
Hs.722951	79642	ARSJ	hsa-miR-34a
Hs.369581	79668	PARP8	hsa-miR-331-5p
Hs.602194	79668	PARP8	hsa-miR-331-5p
Hs.521008	79689	STEAP4	hsa-miR-330
Hs.622049	79689	STEAP4	hsa-miR-330
Hs.710760	79689	STEAP4	hsa-miR-330
Hs.622385	79718	TBL1XR1	hsa-miR-34a
Hs.644678	79718	TBL1XR1	hsa-miR-34a
Hs.715026	79718	TBL1XR1	hsa-miR-34a
Hs.740987	79718	TBL1XR1	hsa-miR-34a
Hs.458973	79776	ZFHX4	hsa-miR-34a
Hs.702475	79776	ZFHX4	hsa-miR-34a
Hs.158870	80013	FAM188A	hsa-miR-582-5p
Hs.720895	80013	FAM188A	hsa-miR-582-5p
Hs.229988	80055	PGAP1	hsa-miR-380-3p
Hs.609219	80055	PGAP1	hsa-miR-380-3p
Hs.112160	80119	PIF1	hsa-miR-34a
Hs.372378	80218	NAA50	hsa-miR-34a
Hs.596074	80218	NAA50	hsa-miR-34a
Hs.608460	80218	NAA50	hsa-miR-34a
Hs.352298	80310	PDGFD	hsa-miR-330
Hs.598726	80310	PDGFD	hsa-miR-330
Hs.627559	80310	PDGFD	hsa-miR-330
Hs.591166	80774	LIMD2	hsa-miR-34a
Hs.308710	80853	JHDM1D	hsa-miR-34a
Hs.625852	80853	JHDM1D	hsa-miR-34a
Hs.629168	80853	JHDM1D	hsa-miR-34a
Hs.24678	81537	SGPP1	hsa-miR-34a
Hs.522650	81557	MAGED4B	hsa-miR-330
Hs.522650	81557	MAGED4B	hsa-miR-380-3p
Hs.571729	81557	MAGED4B	hsa-miR-330
Hs.571729	81557	MAGED4B	hsa-miR-380-3p
Hs.684232	81557	MAGED4B	hsa-miR-380-3p
Hs.709779	81557	MAGED4B	hsa-miR-330
Hs.709779	81557	MAGED4B	hsa-miR-380-3p
Hs.729070	81557	MAGED4B	hsa-miR-330
Hs.729070	81557	MAGED4B	hsa-miR-380-3p
Hs.522650	81557	MAGED4	hsa-miR-330
Hs.522650	81557	MAGED4	hsa-miR-380-3p
Hs.571729	81557	MAGED4	hsa-miR-330
Hs.571729	81557	MAGED4	hsa-miR-380-3p
Hs.709779	81557	MAGED4	hsa-miR-330
Hs.709779	81557	MAGED4	hsa-miR-380-3p
Hs.729070	81557	MAGED4	hsa-miR-330
Hs.729070	81557	MAGED4	hsa-miR-380-3p
Hs.111577	81618	ITM2C	hsa-miR-330
Hs.727546	81688	C6orf62	hsa-miR-330
Hs.731857	81688	C6orf62	hsa-miR-330
Hs.734824	81688	C6orf62	hsa-miR-330
Hs.515130	81839	VANGL1	hsa-miR-582-5p
Hs.604930	81839	VANGL1	hsa-miR-582-5p
Hs.661308	83259	PCDH11Y	hsa-miR-330
Hs.661308	83259	PCDH11Y	hsa-miR-582-5p
Hs.124299	83648	FAM167A	hsa-miR-34a
Hs.678526	83648	FAM167A	hsa-miR-34a
Hs.436542	83690	CRISPLD1	hsa-miR-330
Hs.614593	83690	CRISPLD1	hsa-miR-330
Hs.421095	84085	FBXO30	hsa-miR-34a
Hs.173001	84146	ZNF644	hsa-miR-34a
Hs.732392	84146	ZNF644	hsa-miR-34a
Hs.286192	84152	PPP1R1B	hsa-miR-330
Hs.469630	84220	RGPD5	hsa-miR-331-5p
Hs.469630	84220	RGPD5	hsa-miR-582-5p
Hs.535589	84220	RGPD5	hsa-miR-582-5p
Hs.645445	84220	RGPD5	hsa-miR-582-5p
Hs.652697	84220	RGPD5	hsa-miR-331-5p
Hs.652697	84220	RGPD5	hsa-miR-582-5p
Hs.687703	84220	RGPD5	hsa-miR-331-5p
Hs.687703	84220	RGPD5	hsa-miR-582-5p
Hs.697403	84220	RGPD5	hsa-miR-331-5p
Hs.697403	84220	RGPD5	hsa-miR-582-5p
Hs.726367	84220	RGPD5	hsa-miR-331-5p
Hs.726367	84220	RGPD5	hsa-miR-582-5p
Hs.469630	84220	RGPD6	hsa-miR-331-5p
Hs.469630	84220	RGPD6	hsa-miR-582-5p
Hs.652697	84220	RGPD6	hsa-miR-331-5p
Hs.652697	84220	RGPD6	hsa-miR-582-5p
Hs.687703	84220	RGPD6	hsa-miR-331-5p
Hs.687703	84220	RGPD6	hsa-miR-582-5p
Hs.697403	84220	RGPD6	hsa-miR-331-5p
Hs.697403	84220	RGPD6	hsa-miR-582-5p
Hs.726367	84220	RGPD6	hsa-miR-331-5p
Hs.726367	84220	RGPD6	hsa-miR-582-5p
Hs.277533	84248	FYTTD1	hsa-miR-330
Hs.594960	84248	FYTTD1	hsa-miR-330
Hs.598859	84248	FYTTD1	hsa-miR-330
Hs.602541	84248	FYTTD1	hsa-miR-330
Hs.731422	84447	SYVN1	hsa-miR-34a
Hs.469045	84695	LOXL3	hsa-miR-34a
Hs.598866	84910	TMEM87B	hsa-miR-380-3p
Hs.598903	84910	TMEM87B	hsa-miR-380-3p
Hs.656298	84910	TMEM87B	hsa-miR-380-3p
Hs.599801	85458	DIXDC1	hsa-miR-34a
Hs.655626	85458	DIXDC1	hsa-miR-34a
Hs.189073	85465	EPT1	hsa-miR-330
Hs.593576	85465	EPT1	hsa-miR-330
Hs.655301	89795	NAV3	hsa-miR-34a
Hs.585374	89796	NAV1	hsa-miR-34a
Hs.601910	89796	NAV1	hsa-miR-34a
Hs.626956	89796	NAV1	hsa-miR-34a
Hs.644932	89796	NAV1	hsa-miR-34a
Hs.700084	89796	NAV1	hsa-miR-34a
Hs.351815	89882	TPD52L3	hsa-miR-34a
Hs.631914	90226	UCN2	hsa-miR-34a
Hs.184846	90233	ZNF551	hsa-miR-34a
Hs.441488	90933	TRIM41	hsa-miR-34a
Hs.441488	90933	TRIM41	hsa-miR-380-3p
Hs.681300	90933	TRIM41	hsa-miR-34a
Hs.681300	90933	TRIM41	hsa-miR-380-3p
Hs.61188	91419	XRCC6BP1	hsa-miR-380-3p
Hs.731980	91748	C14orf43	hsa-miR-34a
Hs.377155	92140	MTDH	hsa-miR-330
Hs.604038	92140	MTDH	hsa-miR-330
Hs.617671	92140	MTDH	hsa-miR-330
Hs.294103	92255	LMBRD2	hsa-miR-380-3p
Hs.599179	92255	LMBRD2	hsa-miR-380-3p
Hs.601795	92255	LMBRD2	hsa-miR-380-3p
Hs.497443	92703	TMEM183A	hsa-miR-516b
Hs.652908	92703	TMEM183A	hsa-miR-516b
Hs.732159	92703	TMEM183A	hsa-miR-516b
Hs.26506	92799	SHKBP1	hsa-miR-34a
Hs.499264	94134	ARHGAP12	hsa-miR-582-5p
Hs.135507	112399	EGLN3	hsa-miR-516b
Hs.597964	112399	EGLN3	hsa-miR-516b
Hs.664985	112399	EGLN3	hsa-miR-516b
Hs.674838	112399	EGLN3	hsa-miR-516b
Hs.709686	112611	RWDD2A	hsa-miR-516b
Hs.694653	113277	TMEM106A	hsa-miR-330
Hs.558595	114134	SLC2A13	hsa-miR-34a
Hs.632705	114134	SLC2A13	hsa-miR-34a
Hs.649939	114134	SLC2A13	hsa-miR-34a
Hs.591908	114299	PALM2	hsa-miR-34a
Hs.630119	114299	PALM2	hsa-miR-34a
Hs.630719	114299	PALM2	hsa-miR-34a
Hs.207426	114783	LMTK3	hsa-miR-34a
Hs.524523	114785	MBD6	hsa-miR-331-5p
Hs.626765	114785	MBD6	hsa-miR-331-5p
Hs.740813	114785	MBD6	hsa-miR-331-5p
Hs.522729	114928	GPRASP2	hsa-miR-330
Hs.715086	114928	GPRASP2	hsa-miR-330
Hs.731996	114928	GPRASP2	hsa-miR-330
Hs.493401	115426	UHRF2	hsa-miR-34a
Hs.26870	115704	EVI5L	hsa-miR-34a
Hs.271272	121551	BTBD11	hsa-miR-34a
Hs.531615	123263	MTFMT	hsa-miR-380-3p
Hs.203691	131566	DCBLD2	hsa-miR-380-3p
Hs.686245	131566	DCBLD2	hsa-miR-380-3p
Hs.390823	132014	IL17RE	hsa-miR-516b
Hs.654690	132320	SCLT1	hsa-miR-34a
Hs.600617	132864	CPEB2	hsa-miR-34a
Hs.630766	132864	CPEB2	hsa-miR-34a
Hs.656937	132864	CPEB2	hsa-miR-34a
Hs.25791	135138	PACRG	hsa-miR-330
Hs.653689	135138	PACRG	hsa-miR-330
Hs.272284	139065	SLITRK4	hsa-miR-330
Hs.496897	139065	SLITRK4	hsa-miR-330
Hs.314225	139285	FAM123B	hsa-miR-34a
Hs.7549	139341	FUNDC1	hsa-miR-582-5p
Hs.407653	140258	KRTAP13-1	hsa-miR-582-5p
Hs.126141	140689	CBLN4	hsa-miR-331-5p
Hs.126141	140689	CBLN4	hsa-miR-34a
Hs.246590	140886	PABPC5	hsa-miR-582-5p
Hs.645193	143162	FRMPD2	hsa-miR-330
Hs.664786	143162	FRMPD2	hsa-miR-330
Hs.723926	143162	FRMPD2	hsa-miR-330
Hs.514330	146956	EME1	hsa-miR-582-5p
Hs.731775	147968	CAPN12	hsa-miR-380-3p
Hs.422120	150084	IGSF5	hsa-miR-380-3p
Hs.516253	151516	ASPRV1	hsa-miR-330
Hs.479066	152789	JAKMIP1	hsa-miR-34a
Hs.282089	153572	IRX2	hsa-miR-330
Hs.608078	153572	IRX2	hsa-miR-330
Hs.708573	153572	IRX2	hsa-miR-330
Hs.411488	154661	RUNDC3B	hsa-miR-516b
Hs.528051	154796	AMOT	hsa-miR-330
Hs.601845	154796	AMOT	hsa-miR-330
Hs.624439	154796	AMOT	hsa-miR-330
Hs.738729	154796	AMOT	hsa-miR-330
Hs.522493	157922	CAMSAP1	hsa-miR-34a
Hs.593960	157922	CAMSAP1	hsa-miR-34a
Hs.613206	157922	CAMSAP1	hsa-miR-34a
Hs.726283	157922	CAMSAP1	hsa-miR-34a
Hs.22905	158763	ARHGAP36	hsa-miR-34a
Hs.253211	158866	ZDHHC15	hsa-miR-625
Hs.325846	161436	EML5	hsa-miR-34a
Hs.558671	161436	EML5	hsa-miR-34a
Hs.595273	166968	MIER3	hsa-miR-330
Hs.605848	166968	MIER3	hsa-miR-330
Hs.657594	166968	MIER3	hsa-miR-330
Hs.471492	192670	EIF2C4	hsa-miR-34a
Hs.600138	192670	EIF2C4	hsa-miR-34a
Hs.615552	192670	EIF2C4	hsa-miR-34a
Hs.740947	192670	EIF2C4	hsa-miR-34a
Hs.145209	197131	UBR1	hsa-miR-582-5p
Hs.591121	197131	UBR1	hsa-miR-582-5p
Hs.719519	199870	FAM76A	hsa-miR-34a
Hs.13982	200845	KCTD6	hsa-miR-516b
Hs.728406	201158	FAM18B2	hsa-miR-330
Hs.532363	204851	HIPK1	hsa-miR-330
Hs.630911	204851	HIPK1	hsa-miR-330
Hs.691436	204851	HIPK1	hsa-miR-330
Hs.699389	204851	HIPK1	hsa-miR-330
Hs.288954	205428	C3orf58	hsa-miR-34a
Hs.596099	205428	C3orf58	hsa-miR-34a
Hs.707239	205428	C3orf58	hsa-miR-34a
Hs.199853	219527	LRRC55	hsa-miR-34a
Hs.523080	219654	ZCCHC24	hsa-miR-330
Hs.645668	219654	ZCCHC24	hsa-miR-330
Hs.413416	221037	JMJD1C	hsa-miR-34a
Hs.592714	221037	JMJD1C	hsa-miR-34a
Hs.629135	221960	CCZ1	hsa-miR-330
Hs.669665	221960	CCZ1	hsa-miR-330
Hs.685301	221960	CCZ1	hsa-miR-330
Hs.530000	221960	CCZ1B	hsa-miR-330
Hs.567779	221960	CCZ1B	hsa-miR-330
Hs.740704	254268	AKNAD1	hsa-miR-625
Hs.21902	254887	ZDHHC23	hsa-miR-34a
Hs.642247	254887	ZDHHC23	hsa-miR-34a
Hs.459534	257044	C1orf101	hsa-miR-380-3p
Hs.615808	257044	C1orf101	hsa-miR-380-3p
Hs.469630	285190	RGPD5	hsa-miR-331-5p
Hs.469630	285190	RGPD5	hsa-miR-582-5p
Hs.535589	285190	RGPD5	hsa-miR-582-5p
Hs.645445	285190	RGPD5	hsa-miR-582-5p
Hs.652697	285190	RGPD5	hsa-miR-331-5p
Hs.652697	285190	RGPD5	hsa-miR-582-5p
Hs.687703	285190	RGPD5	hsa-miR-331-5p
Hs.687703	285190	RGPD5	hsa-miR-582-5p
Hs.697403	285190	RGPD5	hsa-miR-331-5p
Hs.697403	285190	RGPD5	hsa-miR-582-5p
Hs.726367	285190	RGPD5	hsa-miR-331-5p
Hs.726367	285190	RGPD5	hsa-miR-582-5p
Hs.546542	339122	RAB43	hsa-miR-34a
Hs.567854	340529	PABPC1L2B	hsa-miR-330
Hs.450320	340529	PABPC1L2A	hsa-miR-330
Hs.115461	374864	C18orf34	hsa-miR-330
Hs.598128	387521	TMEM189	hsa-miR-330
Hs.598128	387521	TMEM189	hsa-miR-625
Hs.605162	387521	TMEM189	hsa-miR-330
Hs.605162	387521	TMEM189	hsa-miR-625
Hs.598128	387522	TMEM189-UBE2V1	hsa-miR-330
Hs.598128	387522	TMEM189-UBE2V1	hsa-miR-625
Hs.605162	387522	TMEM189-UBE2V1	hsa-miR-330
Hs.605162	387522	TMEM189-UBE2V1	hsa-miR-625
Hs.598128	387522	TMEM189	hsa-miR-330
Hs.598128	387522	TMEM189	hsa-miR-625
Hs.605162	387522	TMEM189	hsa-miR-330
Hs.605162	387522	TMEM189	hsa-miR-625
Hs.444835	387597	ILDR2	hsa-miR-516b
Hs.449662	387680	FAM21A	hsa-miR-330
Hs.597206	387680	FAM21A	hsa-miR-330
Hs.645272	387680	FAM21A	hsa-miR-330
Hs.435013	389136	VGLL3	hsa-miR-330
Hs.435013	389136	VGLL3	hsa-miR-380-3p
Hs.606507	389136	VGLL3	hsa-miR-330
Hs.606507	389136	VGLL3	hsa-miR-380-3p
Hs.635022	389136	VGLL3	hsa-miR-330
Hs.635022	389136	VGLL3	hsa-miR-380-3p
Hs.637049	389136	VGLL3	hsa-miR-330
Hs.637049	389136	VGLL3	hsa-miR-380-3p
Hs.713040	389136	VGLL3	hsa-miR-330
Hs.713040	389136	VGLL3	hsa-miR-380-3p
Hs.713349	389136	VGLL3	hsa-miR-330
Hs.713349	389136	VGLL3	hsa-miR-380-3p
Hs.731333	389136	VGLL3	hsa-miR-330
Hs.731333	389136	VGLL3	hsa-miR-380-3p
Hs.712722	399474	TMEM200B	hsa-miR-34a
Hs.448785	400359	C15orf53	hsa-miR-34a
Hs.594084	404734	ANKHD1	hsa-miR-516b
Hs.714342	404734	ANKHD1	hsa-miR-516b
Hs.668248	404734	ANKHD1-EIF4EBP3	hsa-miR-516b
Hs.670377	404734	ANKHD1-EIF4EBP3	hsa-miR-516b
Hs.728557	404734	ANKHD1-EIF4EBP3	hsa-miR-516b
Hs.694490	445372	TRIM34	hsa-miR-331-5p
Hs.694490	445372	TRIM34	hsa-miR-582-5p
Hs.694490	445372	TRIM6-TRIM34	hsa-miR-331-5p
Hs.694490	445372	TRIM6-TRIM34	hsa-miR-582-5p
Hs.604711	445815	PALM2-AKAP2	hsa-miR-330
Hs.604711	445815	PALM2-AKAP2	hsa-miR-380-3p
Hs.604711	445815	PALM2-AKAP2	hsa-miR-516b
Hs.604711	445815	PALM2-AKAP2	hsa-miR-582-5p
Hs.604711	445815	PALM2-AKAP2	hsa-miR-625
Hs.604711	445815	AKAP2	hsa-miR-330
Hs.604711	445815	AKAP2	hsa-miR-380-3p
Hs.604711	445815	AKAP2	hsa-miR-516b
Hs.604711	445815	AKAP2	hsa-miR-582-5p
Hs.604711	445815	AKAP2	hsa-miR-625
Hs.731793	474384	F8A2	hsa-miR-331-5p
Hs.731793	474384	F8A3	hsa-miR-331-5p
Hs.731793	474384	F8A1	hsa-miR-331-5p
Hs.289044	493869	GPX8	hsa-miR-582-5p
Hs.718761	493869	GPX8	hsa-miR-582-5p
Hs.732562	493869	GPX8	hsa-miR-582-5p
Hs.738738	619568	EIF4A2	hsa-miR-582-5p
Hs.738738	619568	SNORA4	hsa-miR-582-5p
Hs.567854	645974	PABPC1L2B	hsa-miR-330
Hs.450320	645974	PABPC1L2A	hsa-miR-330
Hs.440733	653129	PTPN20A	hsa-miR-330
Hs.440733	653129	PTPN20A	hsa-miR-331-5p
Hs.499552	653129	PTPN20B	hsa-miR-330
Hs.499552	653129	PTPN20B	hsa-miR-331-5p
Hs.650752	653129	PTPN20B	hsa-miR-330
Hs.650752	653129	PTPN20B	hsa-miR-331-5p
Hs.497443	653659	TMEM183A	hsa-miR-516b
Hs.652908	653659	TMEM183A	hsa-miR-516b
Hs.732159	653659	TMEM183A	hsa-miR-516b
Hs.270833	727738	AREG	hsa-miR-34a
Hs.522650	728239	MAGED4B	hsa-miR-330
Hs.522650	728239	MAGED4B	hsa-miR-380-3p
Hs.571729	728239	MAGED4B	hsa-miR-330
Hs.571729	728239	MAGED4B	hsa-miR-380-3p
Hs.684232	728239	MAGED4B	hsa-miR-380-3p
Hs.709779	728239	MAGED4B	hsa-miR-330
Hs.709779	728239	MAGED4B	hsa-miR-380-3p
Hs.729070	728239	MAGED4B	hsa-miR-330
Hs.729070	728239	MAGED4B	hsa-miR-380-3p
Hs.522650	728239	MAGED4	hsa-miR-330
Hs.522650	728239	MAGED4	hsa-miR-380-3p
Hs.571729	728239	MAGED4	hsa-miR-330
Hs.571729	728239	MAGED4	hsa-miR-380-3p
Hs.709779	728239	MAGED4	hsa-miR-330
Hs.709779	728239	MAGED4	hsa-miR-380-3p
Hs.729070	728239	MAGED4	hsa-miR-330
Hs.729070	728239	MAGED4	hsa-miR-380-3p
Hs.530358	728343	NXF2	hsa-miR-516b
Hs.648337	728343	NXF2B	hsa-miR-516b
Hs.649539	728492	SERF1B	hsa-miR-582-5p
Hs.649539	728492	SERF1A	hsa-miR-582-5p
Hs.558685	728656	DMRTC1B	hsa-miR-34a
Hs.712728	728656	DMRTC1B	hsa-miR-34a
Hs.709611	728798	FRMPD2P1	hsa-miR-330
Hs.592038	729355	TP53TG3C	hsa-miR-34a
Hs.592038	729355	TP53TG3C	hsa-miR-380-3p
Hs.592038	729355	TP53TG3C	hsa-miR-582-5p
Hs.624982	729355	TP53TG3C	hsa-miR-34a
Hs.624982	729355	TP53TG3C	hsa-miR-380-3p
Hs.624982	729355	TP53TG3C	hsa-miR-582-5p
Hs.734212	729355	TP53TG3C	hsa-miR-34a
Hs.734212	729355	TP53TG3C	hsa-miR-380-3p
Hs.734212	729355	TP53TG3C	hsa-miR-582-5p
Hs.592038	729355	TP53TG3B	hsa-miR-34a
Hs.592038	729355	TP53TG3B	hsa-miR-380-3p
Hs.592038	729355	TP53TG3B	hsa-miR-582-5p
Hs.624982	729355	TP53TG3B	hsa-miR-34a
Hs.624982	729355	TP53TG3B	hsa-miR-380-3p
Hs.624982	729355	TP53TG3B	hsa-miR-582-5p
Hs.734212	729355	TP53TG3B	hsa-miR-34a
Hs.734212	729355	TP53TG3B	hsa-miR-380-3p
Hs.734212	729355	TP53TG3B	hsa-miR-582-5p
Hs.592038	729355	TP53TG3	hsa-miR-34a
Hs.592038	729355	TP53TG3	hsa-miR-380-3p
Hs.592038	729355	TP53TG3	hsa-miR-582-5p
Hs.624982	729355	TP53TG3	hsa-miR-34a
Hs.624982	729355	TP53TG3	hsa-miR-380-3p
Hs.624982	729355	TP53TG3	hsa-miR-582-5p
Hs.734212	729355	TP53TG3	hsa-miR-34a
Hs.734212	729355	TP53TG3	hsa-miR-380-3p
Hs.734212	729355	TP53TG3	hsa-miR-582-5p
Hs.469630	729540	RGPD5	hsa-miR-331-5p
Hs.469630	729540	RGPD5	hsa-miR-582-5p
Hs.535589	729540	RGPD5	hsa-miR-582-5p
Hs.645445	729540	RGPD5	hsa-miR-582-5p
Hs.652697	729540	RGPD5	hsa-miR-331-5p
Hs.652697	729540	RGPD5	hsa-miR-582-5p
Hs.687703	729540	RGPD5	hsa-miR-331-5p
Hs.687703	729540	RGPD5	hsa-miR-582-5p
Hs.697403	729540	RGPD5	hsa-miR-331-5p
Hs.697403	729540	RGPD5	hsa-miR-582-5p
Hs.726367	729540	RGPD5	hsa-miR-331-5p
Hs.726367	729540	RGPD5	hsa-miR-582-5p
Hs.469630	729540	RGPD6	hsa-miR-331-5p
Hs.469630	729540	RGPD6	hsa-miR-582-5p
Hs.652697	729540	RGPD6	hsa-miR-331-5p
Hs.652697	729540	RGPD6	hsa-miR-582-5p
Hs.687703	729540	RGPD6	hsa-miR-331-5p
Hs.687703	729540	RGPD6	hsa-miR-582-5p
Hs.697403	729540	RGPD6	hsa-miR-331-5p
Hs.697403	729540	RGPD6	hsa-miR-582-5p
Hs.726367	729540	RGPD6	hsa-miR-331-5p
Hs.726367	729540	RGPD6	hsa-miR-582-5p
